# Supplementary material for: Genomic signatures of artificial selection in the Pacific oyster, Crassostrea gigas
Source: Evol Appl. 2021 Sep 2;15(4):618–30. doi: 10.1111/eva.13286 (PMC9046764; doi:10.1111/eva.13286)
Supplement: Supplementary file 3 — Table S4 [file EVA-15-618-s005.xlsx]

## Sheet: RF vs. RY
CHROM	BIN_START	BIN_END	N_VARIANTS	WEIGHTED_FST	MEAN_FST	Gene id
LG3	19620001	19630000	42	0.709818	0.510116	LOC105340408
LG3	19620001	19630000	42	0.709818	0.510116	LOC117688937
LG3	19620001	19630000	42	0.709818	0.510116	LOC117688939
LG3	15000001	15010000	13	0.562399	0.471309	LOC105327296
LG7	37140001	37150000	19	0.565979	0.441668	LOC105322132
LG8	31530001	31540000	18	0.503352	0.427884	LOC105326759
LG3	29500001	29510000	119	0.530878	0.419424	LOC105333345
LG3	29500001	29510000	119	0.530878	0.419424	LOC105333346
NW_022994774.1	930001	940000	11	0.570124	0.372828	LOC117685048
LG5	26220001	26230000	12	0.518857	0.370618	LOC105324717
LG1	36270001	36280000	226	0.463288	0.369517	LOC105339801
LG9	17640001	17650000	168	0.436373	0.363651	LOC105343880
LG10	52490001	52500000	212	0.431064	0.349105	LOC105320035
LG10	52490001	52500000	212	0.431064	0.349105	LOC105320036
LG10	52490001	52500000	212	0.431064	0.349105	LOC105320039
LG7	14830001	14840000	69	0.419953	0.344766	LOC105334372
LG1	51390001	51400000	14	0.369443	0.342849	LOC117681673
LG1	47620001	47630000	150	0.490165	0.342598	-
LG3	17810001	17820000	14	0.502014	0.339368	LOC117689051
LG8	27240001	27250000	115	0.449642	0.336223	LOC117682173
LG8	27240001	27250000	115	0.449642	0.336223	LOC117682174
LG7	47580001	47590000	24	0.37269	0.327871	LOC105335002
LG7	47580001	47590000	24	0.37269	0.327871	LOC105340877
LG9	18060001	18070000	219	0.445628	0.321311	LOC105333606
LG6	17150001	17160000	23	0.509773	0.317627	LOC105322843
LG5	63130001	63140000	10	0.379085	0.312626	LOC105330001
LG5	63130001	63140000	10	0.379085	0.312626	LOC117691587
LG5	63130001	63140000	10	0.379085	0.312626	LOC117691588
LG6	5250001	5260000	25	0.518545	0.30522	-
LG8	4510001	4520000	181	0.452847	0.304845	-
LG1	37390001	37400000	15	0.487545	0.303561	LOC117680768
LG3	29340001	29350000	195	0.379444	0.300939	LOC105319338
LG3	29340001	29350000	195	0.379444	0.300939	LOC105319341
LG6	17590001	17600000	227	0.390124	0.296848	LOC105338891
LG9	17660001	17670000	127	0.372036	0.295409	LOC105343880
LG8	47910001	47920000	220	0.407005	0.295233	-
LG7	14860001	14870000	19	0.421308	0.288731	LOC117680981
LG7	14860001	14870000	19	0.421308	0.288731	LOC117681856
LG5	27060001	27070000	297	0.440943	0.288463	LOC105333406
LG1	6640001	6650000	223	0.498562	0.287987	LOC117691716
LG1	46570001	46580000	179	0.345886	0.287929	LOC105337618
LG1	46570001	46580000	179	0.345886	0.287929	LOC117683974
LG6	3530001	3540000	77	0.345887	0.287124	LOC105318723
LG6	3530001	3540000	77	0.345887	0.287124	LOC117692703
LG3	13570001	13580000	253	0.370945	0.28364	LOC105348544
LG10	33100001	33110000	160	0.377984	0.283622	LOC105331426
LG1	41970001	41980000	22	0.352418	0.282505	-
LG3	16670001	16680000	286	0.359002	0.27812	LOC105345357
LG10	30920001	30930000	23	0.349582	0.277524	-
LG10	32910001	32920000	85	0.472449	0.277162	LOC117684439
LG10	27690001	27700000	41	0.448723	0.276681	LOC105336422
LG3	15190001	15200000	42	0.323831	0.276602	-
LG9	35460001	35470000	93	0.405162	0.274451	LOC117683862
LG3	22760001	22770000	115	0.326712	0.273697	LOC105322436
LG3	22760001	22770000	115	0.326712	0.273697	LOC117689222
LG3	15680001	15690000	349	0.344303	0.27357	LOC105338509
LG6	11290001	11300000	13	0.329636	0.273561	LOC117692806
LG5	26210001	26220000	33	0.391939	0.272446	LOC105324717
LG3	16450001	16460000	379	0.382088	0.272288	LOC105345132
LG1	3740001	3750000	35	0.418954	0.272247	LOC105326418
LG1	3740001	3750000	35	0.418954	0.272247	LOC109617077
LG7	33650001	33660000	13	0.422526	0.271885	LOC105335240
LG9	17910001	17920000	102	0.338819	0.271039	LOC105319657
LG9	17910001	17920000	102	0.338819	0.271039	LOC117683524
LG3	22870001	22880000	144	0.415861	0.270671	-
LG3	29510001	29520000	59	0.432159	0.270501	LOC105333344
LG3	29510001	29520000	59	0.432159	0.270501	LOC105333345
LG3	15730001	15740000	398	0.341861	0.269511	-
LG5	27020001	27030000	14	0.365257	0.264404	LOC117692116
LG5	27020001	27030000	14	0.365257	0.264404	LOC117692122
LG1	50310001	50320000	42	0.313495	0.262712	LOC105320581
LG8	24280001	24290000	360	0.350701	0.262358	LOC105342522
LG7	6890001	6900000	22	0.34248	0.262338	-
LG1	42020001	42030000	66	0.355036	0.26227	LOC117693137
LG10	2570001	2580000	252	0.342121	0.261804	LOC117684859
NW_022994832.1	450001	460000	10	0.40391	0.261499	LOC105323304
LG8	52060001	52070000	194	0.373567	0.261341	LOC105321403
LG3	29880001	29890000	20	0.339139	0.259851	LOC105333306
LG10	31980001	31990000	145	0.436571	0.259517	-
LG6	55520001	55530000	228	0.316918	0.259034	-
LG2	15220001	15230000	60	0.310372	0.258929	-
LG7	27950001	27960000	443	0.314171	0.258917	LOC117681478
LG10	290001	300000	12	0.355432	0.258247	LOC109619864
LG9	17610001	17620000	73	0.318516	0.257306	-
LG1	6480001	6490000	43	0.334083	0.256705	-
LG8	52070001	52080000	103	0.375812	0.25636	LOC105321403
LG3	15670001	15680000	337	0.33087	0.255674	LOC105338509
LG6	46500001	46510000	323	0.420444	0.255156	LOC105341618
LG6	46500001	46510000	323	0.420444	0.255156	LOC105341619
LG6	50140001	50150000	151	0.330712	0.255092	-
LG3	15930001	15940000	149	0.365849	0.254772	-
LG3	21910001	21920000	231	0.379678	0.254193	LOC105321077
LG10	31960001	31970000	178	0.395172	0.253696	-
LG1	5860001	5870000	116	0.355129	0.253532	LOC105319020
LG3	20990001	21000000	348	0.336045	0.251634	LOC105320851
LG3	29100001	29110000	262	0.440254	0.251452	-
LG1	3950001	3960000	278	0.372183	0.251299	-
LG9	31410001	31420000	68	0.33207	0.251033	LOC105322320
LG9	31410001	31420000	68	0.33207	0.251033	LOC109617905
LG10	10430001	10440000	32	0.329978	0.250891	LOC105335825
LG10	10430001	10440000	32	0.329978	0.250891	LOC117684342
LG8	28710001	28720000	15	0.286155	0.249667	LOC117682674
LG1	38160001	38170000	14	0.362321	0.247944	LOC105325481
LG1	38160001	38170000	14	0.362321	0.247944	LOC117680968
LG3	40920001	40930000	230	0.334888	0.247481	LOC105319347
LG3	29800001	29810000	159	0.340889	0.246901	LOC105319659
LG3	14000001	14010000	324	0.318977	0.246159	LOC105332955
LG10	34190001	34200000	191	0.292917	0.245857	LOC117684453
LG7	33660001	33670000	18	0.290855	0.245237	LOC105333640
LG7	33660001	33670000	18	0.290855	0.245237	LOC105335240
LG7	33390001	33400000	375	0.258097	0.244883	LOC105329886
LG10	34200001	34210000	200	0.316191	0.244526	LOC105338781
LG10	34200001	34210000	200	0.316191	0.244526	LOC105338782
LG10	34200001	34210000	200	0.316191	0.244526	LOC105338820
LG3	18500001	18510000	56	0.281847	0.244203	LOC105337192
LG10	48730001	48740000	379	0.303628	0.243345	LOC105317094
LG10	52410001	52420000	319	0.357051	0.243221	LOC105317795
LG10	52410001	52420000	319	0.357051	0.243221	LOC105320058
LG10	52410001	52420000	319	0.357051	0.243221	LOC117684184
LG5	56040001	56050000	63	0.332597	0.243189	LOC117692267
LG3	17980001	17990000	323	0.361728	0.24273	LOC105317183
LG3	22880001	22890000	132	0.356644	0.242539	LOC105322435
LG3	30330001	30340000	21	0.330568	0.241831	LOC105333338
LG3	30800001	30810000	256	0.336566	0.240761	LOC105332217
LG9	34060001	34070000	41	0.397563	0.240666	LOC105332957
LG3	32860001	32870000	11	0.33069	0.240391	LOC105337166
LG3	39690001	39700000	215	0.292941	0.239101	LOC105339593
LG9	17620001	17630000	68	0.336781	0.238571	-
LG3	19610001	19620000	88	0.381272	0.238137	LOC117688936
LG3	19610001	19620000	88	0.381272	0.238137	LOC117688937
LG3	26330001	26340000	154	0.331921	0.237511	LOC117689312
LG3	26880001	26890000	190	0.299897	0.236903	LOC117688902
LG1	44490001	44500000	28	0.343208	0.235661	LOC105327263
LG3	18830001	18840000	217	0.315758	0.235189	LOC105341787
LG3	18830001	18840000	217	0.315758	0.235189	LOC105341821
LG10	32940001	32950000	291	0.32485	0.234824	LOC105329275
LG10	32940001	32950000	291	0.32485	0.234824	LOC105329276
LG2	29520001	29530000	11	0.338912	0.234472	LOC105343498
LG8	52240001	52250000	20	0.293958	0.234439	LOC117682411
LG6	38770001	38780000	96	0.257454	0.234429	LOC105317657
LG3	21700001	21710000	238	0.389748	0.234391	LOC105327498
LG10	46690001	46700000	290	0.293838	0.233898	LOC105330510
LG3	17870001	17880000	21	0.382436	0.233772	LOC105317182
LG3	22260001	22270000	135	0.327718	0.233531	LOC105327096
LG9	17100001	17110000	286	0.320811	0.233521	-
LG9	24330001	24340000	55	0.330022	0.233387	LOC117683477
LG9	24330001	24340000	55	0.330022	0.233387	LOC117683479
LG7	9200001	9210000	12	0.307878	0.233027	LOC105347797
LG7	9200001	9210000	12	0.307878	0.233027	LOC105347798
LG7	9200001	9210000	12	0.307878	0.233027	LOC105347800
LG10	2560001	2570000	117	0.293238	0.232992	LOC117684859
LG3	35480001	35490000	84	0.30225	0.232929	LOC105347847
LG9	2090001	2100000	21	0.284256	0.232726	LOC105332837
LG9	2090001	2100000	21	0.284256	0.232726	LOC109617272
LG9	2090001	2100000	21	0.284256	0.232726	LOC109619032
LG3	21720001	21730000	325	0.320596	0.23162	-
LG10	35540001	35550000	269	0.303521	0.230782	LOC105341848
LG10	35540001	35550000	269	0.303521	0.230782	LOC105341851
LG5	11180001	11190000	12	0.344995	0.230608	LOC117691158
LG5	44740001	44750000	27	0.28635	0.230107	LOC117680597
LG5	44740001	44750000	27	0.28635	0.230107	LOC117691965
LG3	27860001	27870000	300	0.359482	0.230015	LOC105319625
LG3	27860001	27870000	300	0.359482	0.230015	LOC105319626
LG3	27860001	27870000	300	0.359482	0.230015	LOC105341309
LG9	15140001	15150000	11	0.323093	0.229992	LOC105331180
LG3	12240001	12250000	10	0.357522	0.229954	-
LG10	33740001	33750000	38	0.285552	0.229804	LOC105346438
LG3	29580001	29590000	192	0.298492	0.22976	LOC105333342
LG3	39440001	39450000	299	0.300397	0.228877	LOC105344995
LG8	28850001	28860000	21	0.28373	0.228513	LOC109618319
LG8	45520001	45530000	28	0.281334	0.227496	LOC117682504
LG8	45520001	45530000	28	0.281334	0.227496	LOC117683113
LG5	27070001	27080000	238	0.429794	0.227238	LOC105333406
LG10	51180001	51190000	12	0.299573	0.227162	LOC117684160
LG1	49820001	49830000	285	0.321264	0.226974	LOC105345047
LG5	63390001	63400000	45	0.41903	0.226566	LOC117690771
LG10	34110001	34120000	14	0.260682	0.226512	LOC117684451
LG8	39970001	39980000	16	0.339317	0.225445	LOC117683025
LG9	18630001	18640000	227	0.310749	0.225353	LOC105326190
LG9	18630001	18640000	227	0.310749	0.225353	LOC105326198
LG10	32450001	32460000	108	0.323872	0.225341	LOC105332537
LG10	32450001	32460000	108	0.323872	0.225341	LOC117684432
LG3	13960001	13970000	417	0.329397	0.224874	LOC105349073
LG3	13020001	13030000	336	0.347491	0.224794	LOC105317409
LG3	13020001	13030000	336	0.347491	0.224794	LOC105317419
LG7	32270001	32280000	315	0.318159	0.224508	LOC105339814
LG10	35310001	35320000	202	0.26328	0.224375	LOC105333708
LG9	18050001	18060000	209	0.367109	0.224136	LOC105333597
LG9	18050001	18060000	209	0.367109	0.224136	LOC105333606
LG10	32540001	32550000	238	0.361315	0.224024	LOC105317055
LG3	29570001	29580000	125	0.317384	0.223587	LOC105333342
LG3	15690001	15700000	300	0.286796	0.223501	LOC105338509
NW_022994939.1	220001	230000	235	0.33478	0.22315	LOC105327687
NW_022994939.1	220001	230000	235	0.33478	0.22315	LOC109618693
LG10	46020001	46030000	261	0.302707	0.222178	LOC105340734
LG10	46020001	46030000	261	0.302707	0.222178	LOC105340735
LG10	29730001	29740000	11	0.298007	0.22178	LOC105321023
LG10	29730001	29740000	11	0.298007	0.22178	LOC105323876
LG10	29730001	29740000	11	0.298007	0.22178	LOC117684396
LG9	19150001	19160000	239	0.323482	0.221667	LOC117683427
NW_022994847.1	1	10000	16	0.263696	0.221315	-
LG3	21590001	21600000	210	0.342623	0.221077	LOC105327492
LG3	21590001	21600000	210	0.342623	0.221077	LOC105333641
LG3	21590001	21600000	210	0.342623	0.221077	LOC117689163
LG8	18710001	18720000	17	0.274403	0.220914	-
LG4	31250001	31260000	300	0.275739	0.220735	LOC105326091
LG1	6630001	6640000	288	0.339671	0.220708	LOC105340525
LG10	32000001	32010000	267	0.340692	0.220291	-
LG10	32500001	32510000	354	0.345049	0.219527	LOC105317057
LG3	13620001	13630000	240	0.327942	0.218759	-
LG1	47630001	47640000	373	0.298978	0.218571	-
LG1	1600001	1610000	100	0.249261	0.218497	LOC105327353
LG9	17670001	17680000	128	0.320949	0.218489	LOC105318776
LG4	34840001	34850000	25	0.289668	0.218401	LOC105347839
LG3	16500001	16510000	106	0.277762	0.217833	LOC105345196
LG3	16500001	16510000	106	0.277762	0.217833	LOC105345221
LG3	16500001	16510000	106	0.277762	0.217833	LOC105345230
LG9	17730001	17740000	86	0.244746	0.217789	LOC105324606
LG9	17730001	17740000	86	0.244746	0.217789	LOC105324607
LG3	15430001	15440000	245	0.288027	0.217768	LOC105318922
LG3	14610001	14620000	294	0.298443	0.217694	LOC105327246
LG3	21900001	21910000	254	0.318417	0.21761	-
LG3	18490001	18500000	293	0.256558	0.217515	LOC105337192
LG9	18040001	18050000	223	0.329436	0.217331	LOC105333597
LG2	19710001	19720000	189	0.288421	0.217307	LOC105320359
LG2	19710001	19720000	189	0.288421	0.217307	LOC105320641
LG3	15700001	15710000	306	0.299654	0.216925	-
LG3	22570001	22580000	153	0.319526	0.216646	LOC105329461
LG8	39630001	39640000	379	0.315021	0.21566	LOC105318884
LG8	39630001	39640000	379	0.315021	0.21566	LOC105339887
LG3	20700001	20710000	253	0.373427	0.215581	-
LG9	33760001	33770000	28	0.274685	0.215317	LOC105317761
LG1	46850001	46860000	285	0.270928	0.215266	LOC105328829
LG3	33770001	33780000	13	0.290509	0.214655	LOC117689397
LG8	55580001	55590000	28	0.313466	0.214362	LOC105341900
LG4	1440001	1450000	12	0.354444	0.214261	-
LG3	12270001	12280000	317	0.317126	0.214236	LOC105334573
LG3	12270001	12280000	317	0.317126	0.214236	LOC105335665
LG8	55640001	55650000	46	0.275366	0.213184	LOC117682751
LG6	59940001	59950000	11	0.282568	0.212939	LOC117692911
LG3	15920001	15930000	76	0.300483	0.212923	LOC117689155
LG9	17370001	17380000	124	0.279146	0.21252	-
LG3	39730001	39740000	347	0.270086	0.212187	LOC105339593
LG1	36250001	36260000	292	0.32702	0.211678	LOC105339800
LG8	49910001	49920000	316	0.327232	0.211504	LOC105340965
LG3	13550001	13560000	189	0.262687	0.211306	LOC105348544
LG9	16380001	16390000	342	0.30324	0.210905	LOC105341120
LG4	42530001	42540000	158	0.363596	0.210746	LOC105324513
LG2	44910001	44920000	103	0.262764	0.210726	LOC105319059
LG2	44910001	44920000	103	0.262764	0.210726	LOC117687520
LG3	19780001	19790000	43	0.296703	0.21049	LOC105340415
LG3	19780001	19790000	43	0.296703	0.21049	LOC105340417
LG3	19780001	19790000	43	0.296703	0.21049	LOC117688942
LG3	25970001	25980000	24	0.249021	0.210196	LOC105320940
LG3	25970001	25980000	24	0.249021	0.210196	LOC105326530
LG3	25970001	25980000	24	0.249021	0.210196	LOC105346862
LG10	33900001	33910000	52	0.395854	0.210166	LOC105338770
LG10	56170001	56180000	108	0.254305	0.210164	-
LG1	30001	40000	110	0.279878	0.209866	-
LG10	32470001	32480000	232	0.292523	0.209813	-
LG2	9480001	9490000	174	0.335375	0.209259	-
LG5	40010001	40020000	174	0.244295	0.208762	LOC105326831
LG5	40010001	40020000	174	0.244295	0.208762	LOC117690851
LG5	40010001	40020000	174	0.244295	0.208762	LOC117690852
LG10	33000001	33010000	315	0.311995	0.208276	LOC105331421
LG1	36260001	36270000	156	0.294399	0.208165	LOC105339801
LG10	45580001	45590000	254	0.278703	0.207302	LOC105348806
LG10	45580001	45590000	254	0.278703	0.207302	LOC105348807
LG3	15490001	15500000	264	0.28002	0.207272	LOC105337613
LG3	15490001	15500000	264	0.28002	0.207272	LOC109619910
LG3	21580001	21590000	370	0.272261	0.207137	LOC105327492
LG3	21580001	21590000	370	0.272261	0.207137	LOC117689549
LG3	18670001	18680000	228	0.305273	0.207045	LOC105341794
LG3	21880001	21890000	115	0.272281	0.206994	LOC105347650
LG1	5580001	5590000	102	0.331087	0.206966	-
LG6	17170001	17180000	29	0.251827	0.206908	LOC105322843
LG9	17680001	17690000	58	0.26019	0.20679	LOC105318776
LG9	17680001	17690000	58	0.26019	0.20679	LOC105318777
LG10	50320001	50330000	228	0.340008	0.206658	LOC105323288
LG7	46330001	46340000	68	0.247243	0.206443	LOC105319208
LG7	46330001	46340000	68	0.247243	0.206443	LOC117681358
LG1	50650001	50660000	164	0.283194	0.206368	LOC105342887
LG1	50650001	50660000	164	0.283194	0.206368	LOC105342888
LG3	24360001	24370000	136	0.268296	0.206218	LOC117689392
LG10	47410001	47420000	137	0.255895	0.206134	LOC105327579
LG3	30610001	30620000	175	0.242708	0.205996	LOC105346346
LG3	16200001	16210000	126	0.291933	0.205758	LOC105345974
LG3	16200001	16210000	126	0.291933	0.205758	LOC105345989
LG3	13630001	13640000	249	0.317551	0.205612	LOC105349084
LG7	12040001	12050000	258	0.259557	0.205066	LOC105349068
LG10	33570001	33580000	14	0.46958	0.204975	LOC105324805
LG1	5600001	5610000	241	0.267699	0.204882	LOC105323212
LG3	39700001	39710000	136	0.268406	0.20488	LOC105339593
LG9	19430001	19440000	248	0.316879	0.204631	LOC105333792
LG5	50100001	50110000	17	0.315841	0.204523	-
LG3	23250001	23260000	59	0.250162	0.204342	LOC105317436
LG8	54290001	54300000	238	0.322801	0.204255	LOC105348843
LG5	35320001	35330000	52	0.342553	0.204153	LOC105318844
LG8	33450001	33460000	296	0.32752	0.204136	LOC105330564
LG3	25780001	25790000	260	0.280435	0.204024	LOC105318146
LG10	6120001	6130000	268	0.306951	0.203514	LOC105317542
LG9	15370001	15380000	14	0.308108	0.203307	LOC105320668
LG1	45490001	45500000	87	0.247873	0.203142	LOC117693169
LG9	17960001	17970000	290	0.256698	0.203108	LOC105328386
LG3	30810001	30820000	191	0.250972	0.203061	LOC105332215
LG6	17160001	17170000	48	0.337417	0.202915	LOC105322843
LG4	17940001	17950000	68	0.319484	0.202848	LOC105328048
LG4	17940001	17950000	68	0.319484	0.202848	LOC105344498
LG4	17940001	17950000	68	0.319484	0.202848	LOC105345640
LG4	17940001	17950000	68	0.319484	0.202848	LOC117690487
LG9	17890001	17900000	46	0.23393	0.202602	LOC105319097
LG10	34390001	34400000	121	0.348696	0.202531	LOC105338795
LG10	34390001	34400000	121	0.348696	0.202531	LOC105338796
LG10	6550001	6560000	297	0.280843	0.202531	-
LG7	10620001	10630000	217	0.264247	0.202218	LOC105326368
LG7	10620001	10630000	217	0.264247	0.202218	LOC105326385
LG9	9590001	9600000	17	0.23486	0.202172	-
LG8	5240001	5250000	13	0.281009	0.202113	LOC105345860
LG9	17280001	17290000	264	0.261975	0.202076	LOC105344152
LG9	17280001	17290000	264	0.261975	0.202076	LOC105344153
LG9	17280001	17290000	264	0.261975	0.202076	LOC105344154
LG8	49730001	49740000	266	0.291031	0.20207	LOC105344450
LG10	52420001	52430000	188	0.319358	0.202016	-
LG6	21100001	21110000	59	0.385259	0.201984	LOC117693173
LG7	17170001	17180000	191	0.297529	0.20198	LOC105345687
LG7	17170001	17180000	191	0.297529	0.20198	LOC105345689
LG9	28440001	28450000	185	0.314187	0.201792	LOC105317288
LG1	5840001	5850000	217	0.357283	0.201078	LOC105322226
LG1	5840001	5850000	217	0.357283	0.201078	LOC117684855
LG3	24970001	24980000	354	0.303503	0.200771	LOC105349099
LG3	24970001	24980000	354	0.303503	0.200771	LOC105349103
LG3	31580001	31590000	347	0.303284	0.200726	LOC105324612
LG8	40430001	40440000	13	0.256199	0.200525	LOC105326875
LG3	29790001	29800000	147	0.285851	0.200257	LOC105319659
LG10	33210001	33220000	258	0.315452	0.200234	LOC105331401
LG1	46760001	46770000	368	0.279392	0.199841	LOC105330517
LG1	46760001	46770000	368	0.279392	0.199841	LOC105330518
LG1	40170001	40180000	68	0.288465	0.199741	LOC109621028
LG3	20720001	20730000	220	0.299887	0.199736	-
LG10	31910001	31920000	115	0.299861	0.199644	LOC105326043
LG3	15660001	15670000	325	0.290817	0.199563	LOC105338509
LG3	19130001	19140000	61	0.258776	0.199234	LOC105341755
LG3	19130001	19140000	61	0.258776	0.199234	LOC117688926
LG3	25770001	25780000	191	0.309233	0.199212	-
LG10	31020001	31030000	77	0.275257	0.199005	-
LG3	14400001	14410000	348	0.312401	0.198934	LOC105326357
LG3	14400001	14410000	348	0.312401	0.198934	LOC105326358
LG7	12030001	12040000	141	0.276884	0.198904	-
LG3	29030001	29040000	203	0.304902	0.198837	LOC105321354
LG10	33470001	33480000	209	0.359847	0.198703	LOC105318616
LG2	29170001	29180000	74	0.31672	0.1984	LOC105345982
LG3	14620001	14630000	315	0.292542	0.198308	LOC105327244
LG10	48720001	48730000	368	0.237281	0.19825	LOC105320405
LG2	22600001	22610000	36	0.305803	0.19813	-
LG3	29760001	29770000	74	0.292662	0.197862	LOC105326630
LG4	34460001	34470000	322	0.283541	0.197683	LOC105324990
LG6	17600001	17610000	318	0.269057	0.197623	LOC105338891
LG4	33790001	33800000	23	0.296997	0.197611	LOC105319498
LG4	33790001	33800000	23	0.296997	0.197611	LOC105319503
LG4	33790001	33800000	23	0.296997	0.197611	LOC117689967
LG10	13570001	13580000	148	0.293023	0.197248	LOC105348307
LG10	13570001	13580000	148	0.293023	0.197248	LOC105348308
LG5	72520001	72530000	566	0.296288	0.197185	LOC105320261
LG1	37200001	37210000	306	0.31965	0.197152	LOC105337346
LG4	35210001	35220000	297	0.295196	0.197082	LOC105345178
LG1	5550001	5560000	220	0.249343	0.197044	LOC105323213
LG1	5550001	5560000	220	0.249343	0.197044	LOC105323214
LG3	16210001	16220000	192	0.25592	0.196996	LOC105345956
LG3	16210001	16220000	192	0.25592	0.196996	LOC105345974
LG7	48010001	48020000	321	0.274964	0.196951	LOC105333165
LG7	48010001	48020000	321	0.274964	0.196951	LOC105333166
LG5	29080001	29090000	298	0.260685	0.196888	-
LG6	21090001	21100000	40	0.310909	0.1968	-
NW_022994971.1	30001	40000	15	0.251548	0.196625	-
LG8	43200001	43210000	241	0.262588	0.196449	LOC117683261
LG9	17920001	17930000	92	0.320023	0.196309	LOC105319657
LG9	17920001	17930000	92	0.320023	0.196309	LOC117683523
LG9	17920001	17930000	92	0.320023	0.196309	LOC117683524
LG10	32930001	32940000	128	0.321859	0.195972	LOC105329275
LG5	42510001	42520000	77	0.359621	0.195907	LOC105329780
LG3	15780001	15790000	390	0.266507	0.195742	LOC105319329
LG3	15780001	15790000	390	0.266507	0.195742	LOC105319330
LG3	15780001	15790000	390	0.266507	0.195742	LOC105319332
LG3	15780001	15790000	390	0.266507	0.195742	LOC105327607
LG3	13580001	13590000	244	0.25684	0.195724	-
LG7	46000001	46010000	243	0.350639	0.195582	LOC105322610
LG7	46000001	46010000	243	0.350639	0.195582	LOC105343597
LG3	13600001	13610000	274	0.275287	0.195493	-
LG10	33070001	33080000	278	0.28396	0.195442	LOC105331412
LG10	33360001	33370000	333	0.356548	0.195341	LOC105336632
LG10	33360001	33370000	333	0.356548	0.195341	LOC105336633
LG7	45510001	45520000	409	0.302683	0.195322	LOC105321047
LG8	49920001	49930000	153	0.293039	0.195141	LOC105340965
LG3	14830001	14840000	21	0.233389	0.194998	-
LG10	33020001	33030000	408	0.317111	0.194948	LOC105331420
LG10	33020001	33030000	408	0.317111	0.194948	LOC105331421
LG7	50250001	50260000	27	0.307111	0.194833	LOC105318467
LG7	50250001	50260000	27	0.307111	0.194833	LOC105344242
LG7	50250001	50260000	27	0.307111	0.194833	LOC117680350
LG3	15720001	15730000	274	0.318527	0.194819	-
LG8	39640001	39650000	116	0.266002	0.194792	LOC105318884
LG10	32040001	32050000	380	0.342808	0.194631	LOC105339175
LG10	34400001	34410000	273	0.306868	0.19463	LOC105338796
LG10	34400001	34410000	273	0.306868	0.19463	LOC105338797
LG10	34400001	34410000	273	0.306868	0.19463	LOC105338798
LG7	14640001	14650000	160	0.268042	0.194598	LOC105334353
LG7	14640001	14650000	160	0.268042	0.194598	LOC105334354
LG10	33080001	33090000	437	0.294806	0.194366	LOC105331411
LG8	30720001	30730000	74	0.295919	0.194364	-
LG1	1610001	1620000	222	0.244698	0.193999	LOC105324352
LG8	22500001	22510000	131	0.255285	0.193694	LOC105339419
NW_022994837.1	50001	60000	47	0.250832	0.193623	LOC105333227
NW_022994837.1	50001	60000	47	0.250832	0.193623	LOC117685665
LG8	50450001	50460000	728	0.32681	0.193381	LOC105328851
LG8	50450001	50460000	728	0.32681	0.193381	LOC105328852
LG3	21690001	21700000	179	0.295536	0.193182	LOC105327498
LG2	46320001	46330000	79	0.253669	0.193108	LOC105343512
LG6	19310001	19320000	288	0.282739	0.193082	LOC105344124
LG10	34410001	34420000	414	0.286771	0.192977	LOC105338798
LG10	34410001	34420000	414	0.286771	0.192977	LOC105338799
LG3	16960001	16970000	252	0.241695	0.192867	LOC105330790
NW_022994881.1	330001	340000	10	0.172453	0.192822	LOC105338236
LG10	34470001	34480000	289	0.288696	0.192814	LOC105338803
LG10	34470001	34480000	289	0.288696	0.192814	LOC105338805
LG10	33370001	33380000	310	0.303876	0.192652	LOC105336635
LG3	14390001	14400000	280	0.249541	0.192395	LOC105326359
LG3	14390001	14400000	280	0.249541	0.192395	LOC105326360
LG3	14390001	14400000	280	0.249541	0.192395	LOC105326384
LG3	28040001	28050000	33	0.307172	0.192288	LOC105335823
LG1	43970001	43980000	268	0.274734	0.192233	-
LG8	23780001	23790000	276	0.274765	0.192199	LOC105331625
LG4	23600001	23610000	318	0.238534	0.191696	LOC105322578
LG5	27790001	27800000	80	0.271652	0.191677	LOC117691028
LG2	23940001	23950000	47	0.296321	0.191104	LOC117688426
LG6	50150001	50160000	183	0.258462	0.190967	-
LG3	30540001	30550000	240	0.271906	0.190643	LOC105346347
LG3	30540001	30550000	240	0.271906	0.190643	LOC105346351
LG3	14100001	14110000	398	0.2447	0.190633	LOC105344042
LG3	14100001	14110000	398	0.2447	0.190633	LOC105344043
LG5	40860001	40870000	115	0.286043	0.190536	LOC105330302
LG5	40860001	40870000	115	0.286043	0.190536	LOC105349000
LG3	15210001	15220000	188	0.23032	0.190419	LOC105319477
LG3	29020001	29030000	325	0.299778	0.190272	LOC105321354
LG10	27170001	27180000	49	0.248536	0.190212	LOC105336329
LG1	5240001	5250000	92	0.240519	0.189983	LOC105323223
LG1	5240001	5250000	92	0.240519	0.189983	LOC117682404
LG3	15380001	15390000	24	0.284652	0.189805	-
LG8	53030001	53040000	152	0.293076	0.189587	LOC105321136
LG3	18660001	18670000	196	0.288058	0.189129	LOC105341794
LG1	52160001	52170000	89	0.235188	0.189115	LOC105329963
LG3	18600001	18610000	164	0.27881	0.18908	LOC105337192
LG3	12410001	12420000	486	0.24602	0.18868	LOC105344205
LG3	12410001	12420000	486	0.24602	0.18868	LOC117680467
LG3	12410001	12420000	486	0.24602	0.18868	LOC117689086
LG3	30670001	30680000	169	0.245125	0.188473	LOC105332222
LG3	30670001	30680000	169	0.245125	0.188473	LOC105332223
LG10	34240001	34250000	228	0.298806	0.188462	LOC105338785
LG10	34240001	34250000	228	0.298806	0.188462	LOC117684455
LG3	13860001	13870000	288	0.290292	0.188409	LOC105349075
LG6	17610001	17620000	449	0.311107	0.188137	LOC105338888
LG6	17610001	17620000	449	0.311107	0.188137	LOC105338889
LG6	17610001	17620000	449	0.311107	0.188137	LOC105338890
LG6	17760001	17770000	79	0.242577	0.188011	LOC105326451
LG6	17760001	17770000	79	0.242577	0.188011	LOC105328850
LG4	8650001	8660000	56	0.286808	0.187969	LOC117690152
LG4	8650001	8660000	56	0.286808	0.187969	LOC117690154
LG10	32920001	32930000	107	0.275826	0.187908	LOC105332871
LG3	18730001	18740000	120	0.246015	0.187815	LOC105341791
LG1	42710001	42720000	336	0.233767	0.187758	-
LG3	22890001	22900000	383	0.242229	0.187745	LOC105322435
LG3	16780001	16790000	378	0.27776	0.187638	LOC105339214
LG3	16780001	16790000	378	0.27776	0.187638	LOC105339215
LG3	28320001	28330000	264	0.288811	0.187541	LOC105338037
LG7	37960001	37970000	22	0.231291	0.187463	LOC105318442
LG7	37960001	37970000	22	0.231291	0.187463	LOC117681091
LG7	53930001	53940000	170	0.29738	0.187352	LOC105336526
LG4	30230001	30240000	254	0.28194	0.187285	LOC105319145
LG2	44600001	44610000	76	0.210551	0.187182	LOC105327090
LG2	44600001	44610000	76	0.210551	0.187182	LOC105345632
LG2	44600001	44610000	76	0.210551	0.187182	LOC109618870
LG2	44600001	44610000	76	0.210551	0.187182	LOC117686848
LG3	20710001	20720000	82	0.245163	0.187125	LOC117688921
LG3	20710001	20720000	82	0.245163	0.187125	LOC117688922
LG3	20710001	20720000	82	0.245163	0.187125	LOC117689218
LG1	37800001	37810000	316	0.248596	0.186738	LOC105322738
LG1	37800001	37810000	316	0.248596	0.186738	LOC105322739
LG3	18230001	18240000	353	0.294712	0.186452	LOC105338490
LG5	40670001	40680000	303	0.224131	0.186384	-
LG3	20890001	20900000	201	0.276165	0.186296	LOC105320846
NW_022994774.1	120001	130000	22	0.231672	0.186047	LOC117685037
LG10	33060001	33070000	328	0.266388	0.185863	LOC105331414
LG3	17700001	17710000	425	0.266253	0.185557	LOC105325725
LG3	17700001	17710000	425	0.266253	0.185557	LOC105325726
LG3	17700001	17710000	425	0.266253	0.185557	LOC105325727
LG1	44500001	44510000	245	0.283675	0.185421	LOC105327264
LG7	47590001	47600000	11	0.243259	0.185413	LOC105340877
LG3	39680001	39690000	310	0.237112	0.185397	LOC105339593
LG3	39680001	39690000	310	0.237112	0.185397	LOC105339596
LG5	26520001	26530000	236	0.260567	0.185354	-
LG3	15790001	15800000	294	0.279181	0.185216	LOC105327607
LG10	47430001	47440000	281	0.252793	0.185202	LOC105327581
LG3	17550001	17560000	310	0.281535	0.185199	LOC105319825
LG3	17550001	17560000	310	0.281535	0.185199	LOC105319826
LG9	18760001	18770000	189	0.267792	0.185081	LOC105345767
LG9	18760001	18770000	189	0.267792	0.185081	LOC109620918
LG10	52470001	52480000	173	0.276665	0.185047	LOC105320033
LG10	52470001	52480000	173	0.276665	0.185047	LOC105320034
NW_022994847.1	200001	210000	12	0.262634	0.185029	LOC117685819
LG9	17940001	17950000	152	0.240334	0.184985	LOC105328388
LG10	39810001	39820000	235	0.304509	0.184904	LOC105328026
LG8	21630001	21640000	40	0.216798	0.184854	LOC105317698
LG8	21630001	21640000	40	0.216798	0.184854	LOC117682456
LG3	13830001	13840000	317	0.336367	0.184846	-
LG3	19540001	19550000	417	0.294253	0.184805	LOC105335657
LG3	19540001	19550000	417	0.294253	0.184805	LOC105335660
LG8	34160001	34170000	19	0.226119	0.184804	-
LG3	30750001	30760000	143	0.236279	0.184734	LOC105332231
LG3	30750001	30760000	143	0.236279	0.184734	LOC109619235
LG4	14030001	14040000	206	0.287992	0.184465	LOC117689987
LG3	14600001	14610000	205	0.291449	0.184362	LOC105327246
LG8	27260001	27270000	144	0.279552	0.184234	LOC105331077
LG8	27260001	27270000	144	0.279552	0.184234	LOC117682175
LG3	19280001	19290000	161	0.249145	0.183621	LOC105341751
LG3	19280001	19290000	161	0.249145	0.183621	LOC105341752
LG3	15760001	15770000	304	0.264947	0.18359	LOC105319332
LG3	15760001	15770000	304	0.264947	0.18359	LOC105319333
LG3	15760001	15770000	304	0.264947	0.18359	LOC117689380
LG7	37150001	37160000	168	0.253191	0.183491	-
LG3	22580001	22590000	232	0.282938	0.183386	LOC105329461
LG1	40980001	40990000	266	0.226638	0.183334	LOC105327720
LG9	20950001	20960000	95	0.247112	0.183255	LOC105320551
LG9	20950001	20960000	95	0.247112	0.183255	LOC117683898
LG10	34250001	34260000	281	0.318601	0.183254	LOC105338822
LG10	34250001	34260000	281	0.318601	0.183254	LOC117684455
LG5	17330001	17340000	21	0.254664	0.183231	-
LG2	29660001	29670000	149	0.281893	0.182842	LOC105332639
LG5	34190001	34200000	13	0.208018	0.182821	LOC117692320
LG5	34190001	34200000	13	0.208018	0.182821	LOC117692321
LG3	28950001	28960000	386	0.307271	0.182776	LOC105335835
LG1	50930001	50940000	85	0.282823	0.182726	-
LG3	16870001	16880000	370	0.27935	0.182607	LOC105320146
LG1	34660001	34670000	361	0.26127	0.182554	LOC105332879
LG6	55630001	55640000	245	0.244019	0.182516	-
LG2	14880001	14890000	114	0.203935	0.182479	LOC105341274
LG4	40780001	40790000	18	0.215588	0.182428	LOC105327611
LG4	40780001	40790000	18	0.215588	0.182428	LOC105327651
LG3	20190001	20200000	426	0.277584	0.182354	LOC105340614
LG10	46480001	46490000	19	0.257029	0.182346	LOC105333695
LG7	48680001	48690000	489	0.272416	0.182326	Trnag-ccc
LG7	48680001	48690000	489	0.272416	0.182326	Trnag-ccc-2
LG7	48680001	48690000	489	0.272416	0.182326	Trnag-ccc-3
LG8	35120001	35130000	13	0.25297	0.182175	-
LG10	31950001	31960000	144	0.354189	0.182075	-
LG1	50920001	50930000	51	0.300022	0.182001	LOC105336352
LG1	50700001	50710000	458	0.269576	0.181832	-
LG10	46800001	46810000	327	0.235059	0.181821	LOC105335528
LG10	46800001	46810000	327	0.235059	0.181821	LOC117684880
LG5	40480001	40490000	376	0.314124	0.181769	LOC105320073
LG6	37660001	37670000	330	0.249141	0.181756	LOC105318117
LG3	21970001	21980000	438	0.266269	0.181678	LOC105349054
NW_022994874.1	150001	160000	16	0.231436	0.181517	LOC105323906
LG3	13560001	13570000	159	0.285142	0.181509	LOC105348544
LG7	13780001	13790000	215	0.267671	0.181411	LOC105327929
LG7	13780001	13790000	215	0.267671	0.181411	LOC105327930
LG5	5430001	5440000	25	0.190508	0.181049	LOC105319286
LG5	5430001	5440000	25	0.190508	0.181049	LOC105338768
LG7	45230001	45240000	40	0.319671	0.18092	-
LG7	45910001	45920000	291	0.27903	0.180807	LOC117681350
LG3	31630001	31640000	297	0.273098	0.180778	LOC105343848
LG3	31630001	31640000	297	0.273098	0.180778	LOC105343850
LG5	29790001	29800000	18	0.22338	0.180758	LOC105348171
LG6	47910001	47920000	34	0.287661	0.180626	LOC105325039
LG8	4410001	4420000	357	0.305511	0.180415	LOC105340648
LG10	32650001	32660000	219	0.266064	0.180372	LOC105344048
LG9	35670001	35680000	79	0.2978	0.180064	LOC105334284
LG9	35670001	35680000	79	0.2978	0.180064	LOC117683865
LG5	16650001	16660000	24	0.344477	0.180014	LOC117692195
LG3	13820001	13830000	293	0.318801	0.180013	-
LG9	17970001	17980000	180	0.213079	0.179995	LOC105328386
LG3	20290001	20300000	313	0.254441	0.17962	LOC105340619
LG3	20290001	20300000	313	0.254441	0.17962	LOC105340621
LG10	30070001	30080000	206	0.235276	0.179559	LOC105333672
LG10	31210001	31220000	10	0.294226	0.17955	LOC117684415
LG1	44890001	44900000	193	0.250954	0.179409	LOC105317166
LG1	44890001	44900000	193	0.250954	0.179409	LOC105317167
LG1	39900001	39910000	138	0.213644	0.179383	LOC105323267
LG1	39900001	39910000	138	0.213644	0.179383	LOC105323269
LG5	2090001	2100000	151	0.241624	0.179337	LOC105325760
LG7	10220001	10230000	139	0.22163	0.179325	LOC105327748
LG3	30780001	30790000	359	0.24875	0.179291	LOC105332216
LG3	30780001	30790000	359	0.24875	0.179291	LOC105332217
LG6	57830001	57840000	14	0.216937	0.17929	LOC117692940
LG2	66810001	66820000	14	0.268875	0.179197	LOC117688005
LG9	15310001	15320000	18	0.220443	0.17918	LOC105320668
LG3	19930001	19940000	450	0.27136	0.179143	LOC105344376
LG3	19930001	19940000	450	0.27136	0.179143	LOC105344378
LG3	19930001	19940000	450	0.27136	0.179143	LOC105344379
LG3	26560001	26570000	51	0.352366	0.179137	LOC105330219
LG8	47870001	47880000	558	0.204613	0.179124	LOC105326499
LG6	55510001	55520000	575	0.245439	0.178998	LOC105335620
LG5	22490001	22500000	28	0.211653	0.178998	LOC117690659
LG3	19210001	19220000	76	0.264303	0.178897	LOC105341756
LG3	19210001	19220000	76	0.264303	0.178897	LOC117688930
LG10	33190001	33200000	320	0.276409	0.178869	LOC105331403
LG10	33190001	33200000	320	0.276409	0.178869	LOC105331404
LG4	31240001	31250000	510	0.246576	0.178841	LOC105326091
LG3	9510001	9520000	180	0.234282	0.178827	LOC105333085
LG3	9510001	9520000	180	0.234282	0.178827	LOC105335325
LG10	41690001	41700000	277	0.286674	0.178796	-
LG9	17650001	17660000	210	0.336992	0.178783	LOC105343880
LG3	31160001	31170000	346	0.250637	0.178758	-
LG9	35690001	35700000	31	0.313842	0.178633	LOC105334284
NW_022994836.1	150001	160000	13	0.403072	0.178408	-
LG8	12760001	12770000	10	0.26632	0.178406	-
LG10	50880001	50890000	190	0.21724	0.178322	LOC105340422
LG10	50880001	50890000	190	0.21724	0.178322	LOC105340424
NW_022994815.1	390001	400000	44	0.281555	0.178277	LOC105324931
LG3	18740001	18750000	432	0.253045	0.178214	LOC105341789
LG3	18740001	18750000	432	0.253045	0.178214	LOC105341791
LG10	33110001	33120000	391	0.254463	0.177992	LOC105331409
LG10	33110001	33120000	391	0.254463	0.177992	LOC105331426
LG8	56540001	56550000	14	0.312734	0.177977	LOC117682341
LG1	43720001	43730000	140	0.228545	0.177898	LOC105339769
LG4	22140001	22150000	212	0.245151	0.177725	LOC105337493
LG3	26790001	26800000	60	0.237662	0.177708	-
NW_022994991.1	110001	120000	302	0.211758	0.177704	LOC105322205
NW_022994991.1	110001	120000	302	0.211758	0.177704	LOC105322206
LG3	28410001	28420000	350	0.273921	0.177636	LOC105338029
LG6	4250001	4260000	120	0.234557	0.177635	LOC105320190
LG10	33170001	33180000	278	0.328423	0.1774	LOC105331404
LG7	10610001	10620000	383	0.235551	0.177339	LOC105326385
LG3	14980001	14990000	250	0.255871	0.177335	LOC105327235
LG3	14980001	14990000	250	0.255871	0.177335	LOC105327296
LG10	32460001	32470000	242	0.303001	0.177104	LOC105332537
LG10	32460001	32470000	242	0.303001	0.177104	LOC117684433
LG1	6400001	6410000	555	0.328382	0.17704	LOC105342016
LG1	6400001	6410000	555	0.328382	0.17704	LOC105342017
LG8	43210001	43220000	339	0.286746	0.176911	LOC105339457
LG10	31730001	31740000	371	0.268913	0.176878	LOC105320331
LG3	19580001	19590000	94	0.270101	0.176875	LOC105335661
LG3	19580001	19590000	94	0.270101	0.176875	LOC117688940
LG3	14670001	14680000	61	0.28242	0.176768	Trnaa-ugc-2
LG3	14670001	14680000	61	0.28242	0.176768	Trnaa-ugc-3
LG3	14670001	14680000	61	0.28242	0.176768	Trnak-uuu-2
LG3	14670001	14680000	61	0.28242	0.176768	Trnak-uuu-3
LG3	14670001	14680000	61	0.28242	0.176768	Trnak-uuu-4
LG3	14670001	14680000	61	0.28242	0.176768	Trnak-uuu-5
LG3	14670001	14680000	61	0.28242	0.176768	Trnam-cau-4
LG3	14670001	14680000	61	0.28242	0.176768	Trnam-cau-5
LG3	14670001	14680000	61	0.28242	0.176768	Trnar-ccu
LG3	14670001	14680000	61	0.28242	0.176768	Trnar-ccu-2
LG3	14670001	14680000	61	0.28242	0.176768	Trnar-ccu-3
LG3	29310001	29320000	230	0.244834	0.17664	LOC105330787
LG10	52430001	52440000	311	0.242852	0.176628	LOC105320030
LG2	49050001	49060000	26	0.22176	0.176614	-
LG6	53910001	53920000	356	0.218548	0.176588	LOC105332019
LG6	53910001	53920000	356	0.218548	0.176588	LOC105332063
LG7	48460001	48470000	15	0.227053	0.176298	LOC105320975
LG7	48460001	48470000	15	0.227053	0.176298	LOC117681283
LG3	24590001	24600000	371	0.237026	0.176207	LOC105347935
LG7	54290001	54300000	90	0.224452	0.175983	LOC105324600
LG7	54290001	54300000	90	0.224452	0.175983	LOC117681714
LG8	43840001	43850000	188	0.228101	0.175924	LOC105318586
LG8	43840001	43850000	188	0.228101	0.175924	LOC105318588
LG10	33480001	33490000	254	0.270067	0.175867	LOC105318615
LG3	16630001	16640000	255	0.284002	0.175828	LOC105345320
LG10	31890001	31900000	283	0.293355	0.175637	LOC105326042
LG10	31890001	31900000	283	0.293355	0.175637	LOC105326043
LG9	17950001	17960000	113	0.236281	0.17557	LOC105328386
LG9	17950001	17960000	113	0.236281	0.17557	LOC105328388
LG1	11850001	11860000	271	0.239855	0.175565	LOC105331728
LG10	31740001	31750000	163	0.344721	0.175173	LOC105320337
LG10	31740001	31750000	163	0.344721	0.175173	LOC117684425
LG10	27660001	27670000	57	0.265675	0.175139	LOC105336422
LG10	27660001	27670000	57	0.265675	0.175139	LOC105336437
LG3	13650001	13660000	477	0.250352	0.17511	LOC105349083
LG7	39940001	39950000	10	0.234813	0.175043	LOC105333943
LG7	39940001	39950000	10	0.234813	0.175043	LOC105333945
LG7	39940001	39950000	10	0.234813	0.175043	LOC105340862
LG3	17960001	17970000	34	0.272897	0.175023	LOC117689047
LG3	17960001	17970000	34	0.272897	0.175023	LOC117689052
LG7	31030001	31040000	345	0.297985	0.174504	-
LG7	53390001	53400000	262	0.268126	0.174334	LOC105344352
LG7	53390001	53400000	262	0.268126	0.174334	LOC117681708
LG3	14770001	14780000	199	0.284846	0.174265	LOC105322803
LG5	18160001	18170000	41	0.225331	0.174142	-
LG10	34310001	34320000	309	0.260259	0.174109	LOC105318990
LG10	34310001	34320000	309	0.260259	0.174109	LOC105338789
LG10	34310001	34320000	309	0.260259	0.174109	LOC105338790
LG5	69970001	69980000	14	0.181095	0.174044	LOC117691122
NW_022994836.1	130001	140000	129	0.342289	0.173974	LOC105332544
LG9	17930001	17940000	84	0.26025	0.173957	LOC105328388
LG9	17930001	17940000	84	0.26025	0.173957	LOC117683523
LG3	35830001	35840000	227	0.249101	0.173953	LOC105318125
LG3	14410001	14420000	429	0.281633	0.173948	LOC105326357
LG3	14790001	14800000	228	0.243118	0.173918	LOC105322803
LG9	22350001	22360000	112	0.252621	0.173879	LOC105327695
LG9	22350001	22360000	112	0.252621	0.173879	LOC117684078
LG1	10750001	10760000	263	0.229185	0.1738	LOC105341485
LG1	10750001	10760000	263	0.229185	0.1738	LOC105341486
LG1	10750001	10760000	263	0.229185	0.1738	LOC105341487
LG4	29520001	29530000	63	0.26889	0.173766	LOC105325641
LG3	31050001	31060000	110	0.289713	0.17362	LOC105322748
LG9	34130001	34140000	49	0.241336	0.173584	LOC117683457
LG9	34130001	34140000	49	0.241336	0.173584	LOC117684087
LG8	55390001	55400000	72	0.243905	0.173581	LOC105322734
LG8	55390001	55400000	72	0.243905	0.173581	LOC105347813
LG2	13960001	13970000	104	0.234806	0.17353	LOC117688163
LG2	13960001	13970000	104	0.234806	0.17353	LOC117688164
LG3	18160001	18170000	332	0.241544	0.173477	LOC105338621
LG3	18160001	18170000	332	0.241544	0.173477	LOC105338630
LG3	18160001	18170000	332	0.241544	0.173477	LOC105338640
LG8	24290001	24300000	264	0.231301	0.173382	LOC105342567
LG10	34180001	34190000	230	0.267613	0.17321	LOC105338780
LG10	34180001	34190000	230	0.267613	0.17321	LOC117684453
LG3	15740001	15750000	353	0.273759	0.173079	LOC105317568
LG3	17770001	17780000	318	0.250102	0.173039	LOC105317169
LG3	17770001	17780000	318	0.250102	0.173039	LOC105317170
LG5	4990001	5000000	34	0.265613	0.172992	LOC105330041
LG5	4990001	5000000	34	0.265613	0.172992	LOC105330228
LG5	4990001	5000000	34	0.265613	0.172992	LOC117690737
LG1	1970001	1980000	15	0.233168	0.172977	LOC105345083
LG4	29280001	29290000	324	0.28479	0.172894	LOC105331805
LG4	29280001	29290000	324	0.28479	0.172894	LOC105331847
LG3	32250001	32260000	222	0.266337	0.172831	LOC105337195
LG9	29190001	29200000	47	0.268407	0.172747	LOC105329347
LG9	29190001	29200000	47	0.268407	0.172747	LOC105329355
LG10	33350001	33360000	192	0.321555	0.172708	LOC105336631
LG10	33350001	33360000	192	0.321555	0.172708	LOC105336632
LG2	10400001	10410000	15	0.200896	0.172655	LOC105326911
LG7	37680001	37690000	349	0.258621	0.172581	LOC117681080
LG9	17740001	17750000	110	0.233272	0.172545	LOC105324606
LG9	17740001	17750000	110	0.233272	0.172545	LOC105324607
LG10	31700001	31710000	358	0.267062	0.171914	LOC105320328
LG10	28250001	28260000	104	0.260027	0.171841	LOC105337128
LG10	28250001	28260000	104	0.260027	0.171841	LOC117684382

## Sheet: ZF vs. ZY
CHROM	BIN_START	BIN_END	N_VARIANTS	WEIGHTED_FST	MEAN_FST	Gene id
LG8	11570001	11580000	83	0.749544	0.639142	-
LG3	15000001	15010000	13	0.763606	0.595842	LOC105327296
LG2	44600001	44610000	73	0.682279	0.574809	LOC117686848
LG2	44600001	44610000	73	0.682279	0.574809	LOC109618870
LG2	44600001	44610000	73	0.682279	0.574809	LOC105345632
LG2	44600001	44610000	73	0.682279	0.574809	LOC105327090
LG1	46570001	46580000	170	0.64167	0.541652	LOC117683974
LG1	46570001	46580000	170	0.64167	0.541652	LOC105337618
LG7	33910001	33920000	14	0.718333	0.520011	LOC105326815
LG7	33910001	33920000	14	0.718333	0.520011	LOC105326804
LG1	41290001	41300000	272	0.75723	0.518735	LOC105323178
LG3	15900001	15910000	235	0.678848	0.495733	LOC105327569
LG7	39770001	39780000	37	0.613409	0.482854	LOC117681135
LG6	38020001	38030000	229	0.673252	0.479095	LOC105330746
NW_022994909.1	20001	30000	144	0.49357	0.457688	LOC105341026
LG6	18750001	18760000	420	0.645088	0.456768	LOC117693038
LG7	34370001	34380000	80	0.617143	0.453528	LOC105330255
LG8	57080001	57090000	251	0.631738	0.452084	-
LG3	15050001	15060000	321	0.657305	0.450248	LOC105319481
LG1	17640001	17650000	154	0.606593	0.447615	LOC117690563
LG1	17640001	17650000	154	0.606593	0.447615	LOC105317301
LG7	34130001	34140000	229	0.63635	0.444649	LOC105324995
LG7	34360001	34370000	77	0.625262	0.439647	LOC105330255
LG6	27820001	27830000	147	0.549536	0.436167	LOC105327152
LG7	33360001	33370000	269	0.576832	0.433838	LOC105326697
LG6	7060001	7070000	250	0.647101	0.427954	LOC105331597
LG3	13580001	13590000	242	0.635467	0.425285	-
LG7	33920001	33930000	26	0.529854	0.424916	LOC117681428
LG7	33920001	33930000	26	0.529854	0.424916	LOC105326808
LG7	33920001	33930000	26	0.529854	0.424916	LOC105326804
LG1	32630001	32640000	296	0.502019	0.42425	LOC105332384
LG7	26850001	26860000	314	0.583901	0.422507	-
LG7	960001	970000	154	0.618276	0.417402	LOC117681874
LG7	960001	970000	154	0.618276	0.417402	LOC109619602
LG6	28550001	28560000	46	0.49246	0.416334	LOC105325419
LG6	28550001	28560000	46	0.49246	0.416334	LOC105325377
NW_022994991.1	50001	60000	205	0.569443	0.407713	LOC105347527
LG3	13550001	13560000	188	0.539496	0.402869	LOC105348544
LG2	18540001	18550000	14	0.543255	0.402579	-
LG3	48670001	48680000	228	0.553011	0.398039	-
LG6	27840001	27850000	164	0.50982	0.397449	LOC105327152
LG6	38010001	38020000	170	0.615497	0.397305	LOC105330746
LG6	38010001	38020000	170	0.615497	0.397305	LOC105330745
LG3	39560001	39570000	30	0.486304	0.396038	LOC105328212
LG6	27830001	27840000	191	0.514113	0.393132	LOC105327152
LG3	15960001	15970000	171	0.567922	0.392317	LOC105327562
LG7	34140001	34150000	124	0.571369	0.390063	LOC105324995
LG1	39340001	39350000	116	0.592085	0.388891	LOC109617946
LG1	39340001	39350000	116	0.592085	0.388891	LOC105322710
LG10	48060001	48070000	190	0.531993	0.388824	LOC105326703
LG7	34000001	34010000	193	0.591158	0.385346	LOC105326814
LG7	34000001	34010000	193	0.591158	0.385346	LOC105326812
LG6	17590001	17600000	205	0.495751	0.384886	LOC105338891
LG6	22440001	22450000	11	0.510468	0.383399	LOC105325340
LG10	27170001	27180000	40	0.532356	0.38327	LOC105336329
LG3	15880001	15890000	318	0.594935	0.381304	LOC105327569
LG3	35880001	35890000	234	0.563738	0.380773	-
LG8	57070001	57080000	334	0.53257	0.379904	-
LG7	24930001	24940000	99	0.540564	0.379398	-
LG1	17630001	17640000	465	0.542355	0.376788	LOC109617256
LG1	17630001	17640000	465	0.542355	0.376788	LOC105317301
LG6	33770001	33780000	183	0.529448	0.37521	LOC105337288
LG7	14080001	14090000	246	0.442338	0.375159	LOC105342253
LG2	10400001	10410000	15	0.564894	0.374571	LOC105326911
LG2	11090001	11100000	149	0.486404	0.372618	LOC105326717
LG8	57090001	57100000	291	0.568414	0.372442	-
LG3	13640001	13650000	352	0.498561	0.371886	LOC105349084
LG3	13640001	13650000	352	0.498561	0.371886	LOC105349083
LG6	27010001	27020000	26	0.406685	0.371179	LOC117692479
LG9	17610001	17620000	72	0.441286	0.370905	-
LG7	28400001	28410000	52	0.548627	0.370471	LOC105335965
LG7	25000001	25010000	268	0.546651	0.368389	LOC105318052
LG1	8910001	8920000	220	0.548626	0.365897	LOC105325136
LG6	26710001	26720000	94	0.446239	0.365106	LOC105331446
LG6	37990001	38000000	185	0.537878	0.364686	LOC117692394
LG6	37990001	38000000	185	0.537878	0.364686	LOC105330751
LG5	39040001	39050000	213	0.468906	0.364136	LOC105317114
LG7	10700001	10710000	220	0.481747	0.360173	LOC105326374
LG7	950001	960000	400	0.527127	0.359753	LOC105336627
LG1	7680001	7690000	314	0.414767	0.35943	LOC105328178
LG3	48710001	48720000	365	0.496401	0.359233	-
LG3	15060001	15070000	389	0.511706	0.358911	LOC105319481
LG1	46460001	46470000	41	0.437383	0.358435	-
NW_022994911.1	20001	30000	349	0.425354	0.358199	LOC105348074
LG9	17690001	17700000	164	0.409422	0.357949	LOC105318777
LG4	19940001	19950000	371	0.499855	0.357587	LOC105332089
LG3	48690001	48700000	405	0.504425	0.357279	-
LG5	15500001	15510000	349	0.526071	0.356853	LOC105332808
LG7	33990001	34000000	236	0.488759	0.356056	LOC105326812
LG7	33990001	34000000	236	0.488759	0.356056	LOC105326811
LG7	35390001	35400000	154	0.450325	0.355115	LOC105348338
LG8	57060001	57070000	357	0.538104	0.353683	-
LG7	35370001	35380000	72	0.477504	0.352742	LOC105319293
LG7	9720001	9730000	338	0.475195	0.35244	LOC105319741
LG3	48680001	48690000	176	0.483695	0.351939	LOC109620984
LG7	33960001	33970000	177	0.551025	0.351226	LOC105326810
LG3	46740001	46750000	260	0.431152	0.350455	LOC105321190
LG3	46740001	46750000	260	0.431152	0.350455	LOC105321189
LG1	38320001	38330000	85	0.463201	0.350053	LOC117681003
LG6	630001	640000	159	0.427201	0.349901	LOC105332549
LG7	24460001	24470000	242	0.451623	0.348967	LOC109619408
LG7	24460001	24470000	242	0.451623	0.348967	LOC105317848
LG1	37740001	37750000	280	0.494424	0.347633	LOC105330350
LG1	37740001	37750000	280	0.494424	0.347633	LOC105330349
LG3	48700001	48710000	330	0.442378	0.347322	-
LG7	60270001	60280000	275	0.497628	0.345615	LOC105340944
LG10	24890001	24900000	72	0.450651	0.345421	LOC105320311
LG1	44690001	44700000	371	0.508232	0.345318	-
LG7	34050001	34060000	229	0.43279	0.344629	LOC105326816
LG6	26770001	26780000	47	0.400822	0.344109	LOC105331446
LG9	17730001	17740000	82	0.433639	0.343122	LOC105324607
LG9	17730001	17740000	82	0.433639	0.343122	LOC105324606
LG7	35380001	35390000	164	0.434452	0.342932	LOC105319293
LG10	7740001	7750000	448	0.458724	0.342366	LOC117684310
LG7	27790001	27800000	22	0.485691	0.341985	LOC117681691
LG7	27790001	27800000	22	0.485691	0.341985	LOC105326659
LG6	27810001	27820000	254	0.450685	0.341765	LOC105327151
LG3	46080001	46090000	287	0.493662	0.341557	LOC105345928
LG7	33930001	33940000	317	0.47009	0.341301	LOC105326808
LG7	33260001	33270000	41	0.432943	0.341151	LOC117681418
LG7	33260001	33270000	41	0.432943	0.341151	LOC117681416
LG6	38000001	38010000	173	0.538585	0.340086	LOC105330745
LG7	40810001	40820000	124	0.461193	0.339106	LOC105317867
LG9	19320001	19330000	123	0.493257	0.338642	-
LG5	39050001	39060000	228	0.422653	0.33824	LOC105317114
LG9	17700001	17710000	155	0.424916	0.337741	LOC105318777
NW_022994991.1	100001	110000	248	0.511103	0.337492	LOC105322241
NW_022994909.1	30001	40000	69	0.445239	0.337399	LOC105341026
NW_022994909.1	30001	40000	69	0.445239	0.337399	LOC105336602
LG4	28800001	28810000	412	0.466045	0.336928	LOC105319934
NW_022994911.1	30001	40000	287	0.398025	0.335335	LOC105348075
NW_022994911.1	30001	40000	287	0.398025	0.335335	LOC105348074
LG1	7690001	7700000	159	0.397369	0.334639	LOC105328178
LG10	43190001	43200000	237	0.52932	0.334568	LOC105332163
LG10	43900001	43910000	271	0.592399	0.334068	LOC117684910
LG8	49940001	49950000	245	0.444535	0.333845	LOC105340965
LG7	34170001	34180000	166	0.474232	0.331987	LOC105324995
LG6	26150001	26160000	109	0.414816	0.331105	LOC105345747
LG6	26650001	26660000	70	0.441962	0.330708	LOC105331446
LG2	11140001	11150000	11	0.386018	0.330684	LOC105326717
LG7	34380001	34390000	104	0.468836	0.330616	LOC117681431
LG7	34380001	34390000	104	0.468836	0.330616	LOC105330255
LG7	25080001	25090000	310	0.478778	0.330489	LOC105319959
LG2	48950001	48960000	14	0.432193	0.328265	LOC109619929
LG7	34410001	34420000	115	0.465278	0.327738	LOC117681433
LG3	15040001	15050000	26	0.529593	0.327569	LOC105319482
LG7	60290001	60300000	275	0.453644	0.327365	-
LG2	15620001	15630000	89	0.492085	0.327181	-
LG6	26690001	26700000	71	0.420317	0.326777	LOC105331446
LG3	50620001	50630000	66	0.430404	0.326399	-
LG1	31840001	31850000	402	0.451545	0.325694	LOC105342688
LG1	31840001	31850000	402	0.451545	0.325694	LOC105342687
LG10	38620001	38630000	279	0.402306	0.325478	LOC105338303
LG10	38620001	38630000	279	0.402306	0.325478	LOC105338302
LG3	3980001	3990000	120	0.485385	0.325289	-
LG1	44350001	44360000	25	0.486897	0.323989	LOC117687803
LG1	44350001	44360000	25	0.486897	0.323989	LOC105327269
LG7	34070001	34080000	175	0.434296	0.323048	LOC105324995
LG1	51390001	51400000	13	0.334266	0.322753	LOC117681673
LG10	48840001	48850000	13	0.412457	0.322098	LOC117684902
LG7	27210001	27220000	197	0.456221	0.322035	LOC105326741
NW_022994877.1	150001	160000	52	0.352298	0.32125	LOC117686279
NW_022994877.1	150001	160000	52	0.352298	0.32125	LOC117686276
LG7	9730001	9740000	300	0.423782	0.321245	LOC105319741
LG2	18450001	18460000	42	0.471583	0.321209	-
LG7	42310001	42320000	338	0.430665	0.320887	LOC117681230
LG7	42310001	42320000	338	0.430665	0.320887	LOC105348539
LG7	24990001	25000000	225	0.456776	0.320874	LOC105318052
LG1	11950001	11960000	316	0.488864	0.320701	-
LG7	10710001	10720000	307	0.472343	0.320435	LOC105326374
LG7	35360001	35370000	111	0.468539	0.320429	LOC105319293
LG1	39350001	39360000	237	0.49995	0.317982	LOC105322710
LG10	52080001	52090000	442	0.417921	0.317563	LOC105325588
LG7	34160001	34170000	182	0.457542	0.317249	LOC105324995
LG3	47970001	47980000	170	0.492778	0.317182	-
LG7	33950001	33960000	105	0.528926	0.31561	-
LG7	27640001	27650000	122	0.370671	0.315274	LOC117681880
LG7	27640001	27650000	122	0.370671	0.315274	LOC105326319
LG7	23690001	23700000	169	0.492165	0.314354	LOC105348895
LG1	11520001	11530000	503	0.468486	0.314017	LOC117682581
LG1	11520001	11530000	503	0.468486	0.314017	LOC105335206
LG6	26620001	26630000	90	0.421863	0.313344	LOC105331446
LG7	27270001	27280000	296	0.401083	0.312364	LOC105326741
LG6	26890001	26900000	99	0.408859	0.311768	LOC105330289
LG3	16140001	16150000	225	0.410712	0.309693	LOC105346002
LG3	15950001	15960000	70	0.461192	0.309151	LOC117688846
LG3	15950001	15960000	70	0.461192	0.309151	LOC117688845
LG3	15950001	15960000	70	0.461192	0.309151	LOC117688843
LG3	15950001	15960000	70	0.461192	0.309151	LOC105327562
LG1	43050001	43060000	141	0.362731	0.308301	LOC117687367
LG1	43050001	43060000	141	0.362731	0.308301	LOC105319004
LG1	19350001	19360000	240	0.488126	0.308236	-
LG1	30270001	30280000	35	0.375948	0.307912	LOC105344663
LG8	13180001	13190000	217	0.448598	0.307752	LOC105332088
LG3	35030001	35040000	244	0.403328	0.307564	LOC117689283
LG3	35030001	35040000	244	0.403328	0.307564	LOC105330103
LG3	35030001	35040000	244	0.403328	0.307564	LOC105330095
LG3	43460001	43470000	264	0.444529	0.307065	LOC105336894
LG1	40680001	40690000	366	0.423932	0.306977	LOC105326670
LG7	19560001	19570000	369	0.431692	0.306534	LOC105329418
LG7	34060001	34070000	215	0.381647	0.30645	-
LG6	26910001	26920000	80	0.377159	0.306354	LOC105330289
LG6	25920001	25930000	235	0.451927	0.306	LOC105340403
LG10	52090001	52100000	368	0.444756	0.305901	-
LG7	22640001	22650000	132	0.419153	0.305848	LOC117680970
LG7	22640001	22650000	132	0.419153	0.305848	LOC105324334
LG3	19890001	19900000	184	0.462223	0.305095	LOC117688944
LG3	19890001	19900000	184	0.462223	0.305095	LOC117680540
LG7	34550001	34560000	126	0.438998	0.304894	LOC117681434
LG7	34550001	34560000	126	0.438998	0.304894	LOC105325135
NW_022994991.1	80001	90000	298	0.429719	0.304536	LOC105322241
LG10	9390001	9400000	24	0.390073	0.304345	-
LG7	53680001	53690000	383	0.457093	0.304025	LOC105330984
LG1	32580001	32590000	298	0.395154	0.303541	LOC109619252
NW_022994982.1	50001	60000	354	0.50565	0.302523	-
LG9	730001	740000	31	0.505219	0.302313	LOC105322976
LG8	49930001	49940000	432	0.410834	0.302119	LOC105340965
LG7	37940001	37950000	70	0.46077	0.301967	LOC105318442
LG1	5200001	5210000	332	0.434463	0.301925	LOC105323227
LG7	37330001	37340000	254	0.351413	0.301909	LOC117681888
LG7	37330001	37340000	254	0.351413	0.301909	LOC105344864
NW_022994909.1	40001	50000	63	0.371337	0.301041	LOC117686478
NW_022994909.1	40001	50000	63	0.371337	0.301041	LOC105341026
NW_022994909.1	40001	50000	63	0.371337	0.301041	LOC105336602
LG7	4850001	4860000	223	0.404741	0.300739	-
LG1	37950001	37960000	289	0.462231	0.300067	LOC105337742
LG7	37840001	37850000	49	0.43449	0.299681	LOC117681219
LG7	37840001	37850000	49	0.43449	0.299681	LOC117681086
LG7	37840001	37850000	49	0.43449	0.299681	LOC105338669
LG2	11130001	11140000	21	0.406613	0.299106	LOC105326717
LG7	28080001	28090000	206	0.406063	0.298204	LOC117681819
LG3	13570001	13580000	209	0.50413	0.297766	LOC105348544
LG6	26840001	26850000	74	0.35815	0.297492	-
LG3	32860001	32870000	11	0.491425	0.29724	LOC105337166
LG7	24720001	24730000	75	0.404174	0.296569	LOC105337580
LG7	59190001	59200000	400	0.401743	0.295938	LOC105327340
LG6	10860001	10870000	223	0.423762	0.295842	LOC105328606
LG6	5960001	5970000	137	0.410692	0.295651	LOC117680816
LG6	5960001	5970000	137	0.410692	0.295651	LOC117680815
LG6	5960001	5970000	137	0.410692	0.295651	LOC117680808
LG6	5960001	5970000	137	0.410692	0.295651	LOC117680807
LG7	25020001	25030000	12	0.419122	0.295492	-
LG7	24710001	24720000	126	0.412432	0.295305	LOC105337583
LG7	24710001	24720000	126	0.412432	0.295305	LOC105337580
LG1	11530001	11540000	200	0.418109	0.295294	LOC117682581
LG1	11980001	11990000	87	0.498103	0.294981	-
LG6	28840001	28850000	223	0.466525	0.294857	LOC105325263
LG2	23810001	23820000	35	0.409485	0.29476	LOC117687545
LG2	23810001	23820000	35	0.409485	0.29476	LOC105324387
LG5	19930001	19940000	11	0.355337	0.294589	LOC105336833
LG7	31060001	31070000	37	0.344536	0.294258	LOC109620815
LG6	27800001	27810000	258	0.415314	0.29417	LOC105345287
LG6	27800001	27810000	258	0.415314	0.29417	LOC105345284
LG6	27800001	27810000	258	0.415314	0.29417	LOC105327151
LG6	26580001	26590000	15	0.378164	0.294097	LOC105319092
LG7	55620001	55630000	325	0.428854	0.293988	LOC105331769
LG6	26680001	26690000	68	0.397592	0.293523	LOC105331446
LG7	32470001	32480000	128	0.453152	0.293264	LOC105346082
LG2	3190001	3200000	191	0.459235	0.292572	LOC117687246
LG2	3190001	3200000	191	0.459235	0.292572	LOC117687245
LG10	43890001	43900000	151	0.50324	0.292358	LOC117684910
LG9	17600001	17610000	224	0.408728	0.292238	-
LG3	13630001	13640000	248	0.48028	0.292111	LOC105349084
LG6	17600001	17610000	331	0.443899	0.291812	LOC105338891
LG2	15220001	15230000	60	0.383854	0.291362	-
LG6	41770001	41780000	297	0.421168	0.291286	-
LG10	43910001	43920000	199	0.44736	0.29116	LOC117684910
LG10	43910001	43920000	199	0.44736	0.29116	LOC105338325
LG7	18350001	18360000	357	0.431958	0.290951	LOC105330731
LG7	18350001	18360000	357	0.431958	0.290951	LOC105330730
LG2	1540001	1550000	31	0.362594	0.290825	LOC105342839
LG2	1540001	1550000	31	0.362594	0.290825	LOC105342838
LG7	59180001	59190000	524	0.395721	0.290394	LOC105327340
LG1	43830001	43840000	418	0.33799	0.289866	LOC105339776
LG2	15530001	15540000	13	0.370605	0.289791	LOC109618616
LG7	18580001	18590000	275	0.419992	0.289216	LOC105344256
LG7	18580001	18590000	275	0.419992	0.289216	LOC105344255
LG1	43090001	43100000	151	0.348398	0.2892	LOC105319001
LG1	43090001	43100000	151	0.348398	0.2892	LOC105319000
LG10	24990001	25000000	98	0.392636	0.289153	LOC117684838
LG1	32880001	32890000	32	0.397127	0.289007	Trnag-gcc-9
LG1	32880001	32890000	32	0.397127	0.289007	LOC117689445
LG3	47060001	47070000	270	0.453621	0.288855	LOC105347718
LG2	9610001	9620000	108	0.460145	0.288645	-
LG1	8920001	8930000	262	0.460592	0.288335	LOC105325136
LG7	37240001	37250000	368	0.466247	0.288158	LOC105344815
LG7	37240001	37250000	368	0.466247	0.288158	LOC105344793
LG6	42690001	42700000	58	0.374882	0.287765	LOC105334457
LG8	44220001	44230000	375	0.407461	0.287475	LOC117682836
LG1	50310001	50320000	42	0.378797	0.286944	LOC105320581
LG6	10850001	10860000	186	0.436536	0.28689	LOC105328586
LG6	27900001	27910000	273	0.371442	0.286648	LOC105327154
LG7	24920001	24930000	364	0.449774	0.286397	-
LG4	34510001	34520000	56	0.357362	0.286284	LOC105324992
LG7	40820001	40830000	305	0.451361	0.286133	LOC105323147
LG7	25590001	25600000	553	0.374148	0.285716	LOC105317327
LG7	25590001	25600000	553	0.374148	0.285716	LOC105317319
LG8	11580001	11590000	99	0.412854	0.285698	LOC105346380
LG8	11580001	11590000	99	0.412854	0.285698	LOC105346379
LG3	14980001	14990000	241	0.450278	0.285681	LOC105327296
LG3	14980001	14990000	241	0.450278	0.285681	LOC105327235
NW_022994993.1	200001	210000	281	0.371255	0.284985	LOC105333393
NW_022994993.1	200001	210000	281	0.371255	0.284985	LOC105333392
LG10	44480001	44490000	391	0.405354	0.284691	LOC105327200
LG8	22900001	22910000	60	0.445198	0.284593	-
LG3	40960001	40970000	283	0.458017	0.284542	LOC105319352
LG3	50390001	50400000	20	0.375539	0.284525	LOC117689474
LG3	50390001	50400000	20	0.375539	0.284525	LOC105317934
LG7	15270001	15280000	38	0.433954	0.28397	LOC117681866
LG7	15270001	15280000	38	0.433954	0.28397	LOC117680983
LG3	50490001	50500000	30	0.365196	0.283664	LOC105317941
LG7	34470001	34480000	89	0.420923	0.283076	LOC105320727
LG3	46910001	46920000	204	0.438238	0.282894	-
LG3	53050001	53060000	177	0.435901	0.28284	LOC105319919
LG7	6460001	6470000	295	0.39005	0.282608	LOC105338583
LG7	6460001	6470000	295	0.39005	0.282608	LOC105338582
LG7	6460001	6470000	295	0.39005	0.282608	LOC105329718
LG6	26640001	26650000	72	0.418333	0.2826	LOC105331446
LG1	36850001	36860000	336	0.423714	0.282532	LOC105332189
LG1	36850001	36860000	336	0.423714	0.282532	LOC105331887
LG1	32570001	32580000	53	0.379762	0.282454	-
LG1	33480001	33490000	107	0.393256	0.282118	LOC117683030
LG1	33480001	33490000	107	0.393256	0.282118	LOC105331193
LG10	24970001	24980000	153	0.389924	0.282025	LOC117684838
LG6	37170001	37180000	328	0.413528	0.281784	LOC105343122
LG7	29730001	29740000	58	0.397765	0.281417	-
NW_022994825.1	80001	90000	61	0.460086	0.281051	LOC117685499
NW_022994825.1	80001	90000	61	0.460086	0.281051	LOC105334594
LG3	15890001	15900000	103	0.563106	0.28083	LOC105327569
LG4	20070001	20080000	277	0.432418	0.280538	LOC117690284
LG4	20070001	20080000	277	0.432418	0.280538	LOC105340296
LG7	39900001	39910000	45	0.409458	0.280027	LOC105340860
LG6	10340001	10350000	416	0.401711	0.279877	LOC105329248
LG6	10340001	10350000	416	0.401711	0.279877	LOC105329246
LG7	34150001	34160000	166	0.507436	0.279704	LOC105324995
LG4	28420001	28430000	234	0.403833	0.279447	LOC105329027
LG1	47620001	47630000	140	0.395474	0.278923	-
LG1	8400001	8410000	302	0.425035	0.278919	LOC105331862
LG7	34460001	34470000	95	0.516096	0.278322	LOC105320727
LG7	34700001	34710000	57	0.424716	0.278148	LOC105333013
LG6	26700001	26710000	90	0.404711	0.278108	LOC105331446
LG7	44450001	44460000	306	0.392053	0.278002	LOC105343431
LG7	44450001	44460000	306	0.392053	0.278002	LOC105343427
LG1	36270001	36280000	226	0.334285	0.277888	LOC105339801
LG7	34030001	34040000	176	0.369715	0.277883	LOC105326816
LG9	17720001	17730000	109	0.379432	0.277821	LOC105324606
LG10	24910001	24920000	81	0.378157	0.277801	LOC117680464
LG7	35090001	35100000	81	0.393486	0.277529	LOC105341203
LG7	21830001	21840000	289	0.367703	0.277216	LOC105322918
LG7	21830001	21840000	289	0.367703	0.277216	LOC105322917
LG7	26450001	26460000	374	0.392524	0.27676	-
LG7	34560001	34570000	75	0.418169	0.276496	LOC117681434
LG7	34560001	34570000	75	0.418169	0.276496	LOC117681214
LG7	34560001	34570000	75	0.418169	0.276496	LOC105333013
LG7	34560001	34570000	75	0.418169	0.276496	LOC105325135
LG1	43080001	43090000	178	0.349715	0.276183	LOC117686948
LG1	43080001	43090000	178	0.349715	0.276183	LOC105319005
LG9	17640001	17650000	169	0.332256	0.275983	LOC105343880
LG6	10560001	10570000	29	0.383195	0.275874	LOC117692792
LG1	41360001	41370000	306	0.40282	0.275729	LOC105323184
LG1	41360001	41370000	306	0.40282	0.275729	LOC105323183
LG1	41360001	41370000	306	0.40282	0.275729	LOC105323182
LG1	41360001	41370000	306	0.40282	0.275729	LOC105323181
LG4	19950001	19960000	228	0.44297	0.275685	LOC109619003
LG1	40110001	40120000	248	0.434882	0.275665	LOC105335227
LG7	35240001	35250000	89	0.409706	0.275502	LOC105319293
LG6	26790001	26800000	50	0.366045	0.27544	LOC105331446
LG5	23400001	23410000	221	0.344026	0.275385	LOC117691847
LG7	24960001	24970000	256	0.392476	0.275074	-
LG1	22630001	22640000	282	0.401255	0.275054	LOC105342831
LG10	49890001	49900000	244	0.355889	0.274882	LOC105345915
LG10	49890001	49900000	244	0.355889	0.274882	LOC105345914
LG6	14280001	14290000	305	0.442942	0.274794	Trnas-aga-17
LG6	14280001	14290000	305	0.442942	0.274794	LOC105332294
LG6	14280001	14290000	305	0.442942	0.274794	LOC105332292
LG10	47150001	47160000	398	0.424821	0.274694	LOC105335506
LG6	27650001	27660000	249	0.324996	0.274238	LOC105345343
LG6	27650001	27660000	249	0.324996	0.274238	LOC105345342
LG7	35130001	35140000	68	0.424627	0.274197	LOC105341203
LG7	39790001	39800000	56	0.397765	0.27349	LOC117681137
LG7	39790001	39800000	56	0.397765	0.27349	LOC105340859
LG6	27850001	27860000	234	0.358798	0.272508	LOC105327153
LG6	27850001	27860000	234	0.358798	0.272508	LOC105327152
LG7	26860001	26870000	488	0.379729	0.272499	LOC105331815
LG6	26860001	26870000	126	0.373486	0.2723	LOC105330289
LG7	28090001	28100000	275	0.354417	0.272056	LOC105320375
LG1	5860001	5870000	124	0.405021	0.271821	LOC105319020
LG7	26880001	26890000	234	0.409335	0.271578	LOC105331849
LG7	26880001	26890000	234	0.409335	0.271578	LOC105321256
LG9	32880001	32890000	358	0.387461	0.271498	LOC117683881
LG9	32880001	32890000	358	0.387461	0.271498	LOC105320283
LG6	26200001	26210000	60	0.403131	0.271192	LOC117692916
LG2	49290001	49300000	19	0.394454	0.270935	LOC105337990
LG10	6840001	6850000	461	0.418668	0.270539	-
LG10	24830001	24840000	69	0.349831	0.270375	LOC105320311
LG7	34480001	34490000	90	0.444232	0.270041	LOC105320727
LG8	13190001	13200000	80	0.397134	0.269865	-
LG1	17620001	17630000	275	0.390859	0.269829	LOC105317299
LG7	28100001	28110000	338	0.362187	0.269022	LOC105320375
LG4	28430001	28440000	248	0.399383	0.26898	LOC105329028
LG7	34340001	34350000	119	0.477084	0.268718	LOC105330255
LG3	51120001	51130000	271	0.349727	0.268674	-
LG6	41760001	41770000	198	0.416937	0.268565	LOC105338118
LG2	19470001	19480000	152	0.474877	0.268521	LOC105321448
LG2	19470001	19480000	152	0.474877	0.268521	LOC105321447
LG8	23020001	23030000	39	0.421111	0.267634	LOC105339423
LG8	23020001	23030000	39	0.421111	0.267634	LOC105339422
LG7	23200001	23210000	112	0.360416	0.267099	LOC105321212
LG1	49970001	49980000	254	0.389091	0.267065	LOC105320589
LG1	49970001	49980000	254	0.389091	0.267065	LOC105320588
LG2	63930001	63940000	125	0.410025	0.267019	-
LG1	36020001	36030000	34	0.365281	0.266934	LOC105318873
LG1	36020001	36030000	34	0.365281	0.266934	LOC105318859
LG1	36020001	36030000	34	0.365281	0.266934	LOC105318858
LG7	32510001	32520000	251	0.450896	0.266921	LOC105317679
LG1	30230001	30240000	70	0.319475	0.266676	LOC105344617
LG1	41490001	41500000	281	0.37121	0.266587	LOC105337100
LG7	38020001	38030000	53	0.427859	0.26632	LOC105318442
LG7	37550001	37560000	326	0.382658	0.265382	LOC105330640
LG3	19180001	19190000	139	0.423716	0.265274	LOC105344849
LG7	56870001	56880000	146	0.398986	0.264919	LOC105339434
LG6	27000001	27010000	94	0.375153	0.264902	-
LG1	11940001	11950000	287	0.4255	0.264744	LOC117687309
LG7	9540001	9550000	254	0.374666	0.264663	LOC105338910
LG7	9540001	9550000	254	0.374666	0.264663	LOC105328274
LG7	35100001	35110000	90	0.410044	0.26431	LOC105341203
LG6	35780001	35790000	403	0.382228	0.264296	LOC105334492
LG7	41830001	41840000	314	0.357821	0.264271	LOC105317052
LG1	35620001	35630000	203	0.329488	0.264152	-
LG7	33940001	33950000	221	0.449566	0.263981	LOC117681429
LG7	33940001	33950000	221	0.449566	0.263981	LOC105326808
NW_022994991.1	70001	80000	347	0.346783	0.263732	-
LG9	19310001	19320000	224	0.37429	0.263688	-
LG1	17650001	17660000	445	0.382612	0.263495	LOC105317301
LG1	17650001	17660000	445	0.382612	0.263495	LOC105317300
LG2	11080001	11090000	270	0.429963	0.263382	LOC105326717
LG7	34490001	34500000	82	0.429942	0.26336	LOC105320727
LG3	13650001	13660000	418	0.432635	0.26309	LOC105349083
LG6	41780001	41790000	254	0.360908	0.263028	LOC117680778
LG3	15400001	15410000	340	0.398988	0.262673	LOC105318922
LG3	15400001	15410000	340	0.398988	0.262673	LOC105318921
LG3	15410001	15420000	335	0.373181	0.262497	LOC105318922
LG8	50280001	50290000	33	0.445253	0.262415	LOC117682475
LG6	10920001	10930000	146	0.32507	0.262247	LOC105328589
LG3	51590001	51600000	127	0.347219	0.261526	LOC105340345
LG4	9840001	9850000	11	0.344005	0.261378	LOC105343335
LG4	9840001	9850000	11	0.344005	0.261378	LOC105342722
LG4	9840001	9850000	11	0.344005	0.261378	LOC105331852
LG7	790001	800000	403	0.401145	0.261225	LOC105336617
LG10	35610001	35620000	265	0.365454	0.261205	LOC105346666
LG10	35610001	35620000	265	0.365454	0.261205	LOC105325103
LG4	9450001	9460000	15	0.359523	0.261066	LOC105326830
LG7	22630001	22640000	285	0.352806	0.261005	LOC105324344
NW_022994979.1	40001	50000	343	0.402388	0.260764	LOC105340590
LG10	55030001	55040000	326	0.341634	0.260672	LOC105338048
LG10	55030001	55040000	326	0.341634	0.260672	LOC105317905
LG3	3550001	3560000	14	0.387551	0.260633	LOC105330394
LG7	24940001	24950000	234	0.443245	0.260613	-
LG10	9210001	9220000	297	0.292124	0.260511	-
LG2	47390001	47400000	394	0.392002	0.2604	LOC105337985
LG3	40210001	40220000	425	0.402988	0.26038	LOC117688889
LG3	40210001	40220000	425	0.402988	0.26038	LOC105341345
LG3	40210001	40220000	425	0.402988	0.26038	LOC105341344
LG1	37800001	37810000	338	0.377464	0.2601	LOC105322739
LG1	37800001	37810000	338	0.377464	0.2601	LOC105322738
LG7	32480001	32490000	318	0.343134	0.259777	LOC105346082
LG7	32480001	32490000	318	0.343134	0.259777	LOC105346081
LG6	56520001	56530000	164	0.334242	0.259761	LOC105321517
LG7	32270001	32280000	280	0.342917	0.259622	LOC105339814
NW_022994877.1	170001	180000	45	0.326978	0.259499	LOC105324115
LG6	27940001	27950000	325	0.359107	0.25944	LOC105327156
LG6	27940001	27950000	325	0.359107	0.25944	LOC105327155
LG10	48420001	48430000	210	0.381865	0.2587	LOC105340466
LG10	48420001	48430000	210	0.381865	0.2587	LOC105340465
LG6	28150001	28160000	311	0.306086	0.258604	LOC105340771
LG6	28150001	28160000	311	0.306086	0.258604	LOC105340761
LG6	34550001	34560000	17	0.442354	0.258518	LOC117692748
LG8	8300001	8310000	407	0.322576	0.258402	LOC105331960
NW_022994993.1	210001	220000	278	0.38482	0.258221	LOC105333390
LG7	34930001	34940000	58	0.416806	0.258032	LOC105341203
LG10	26090001	26100000	66	0.354099	0.257953	LOC105343100
LG7	33680001	33690000	14	0.323551	0.257833	LOC117681420
LG4	35380001	35390000	120	0.412251	0.257797	LOC105334639
LG6	23150001	23160000	306	0.299862	0.257607	LOC105337761
LG6	26460001	26470000	50	0.379223	0.257556	LOC105334009
LG6	26460001	26470000	50	0.379223	0.257556	LOC105319092
LG3	14400001	14410000	289	0.347985	0.256996	LOC105326358
LG3	14400001	14410000	289	0.347985	0.256996	LOC105326357
LG6	41300001	41310000	214	0.396217	0.256935	-
LG10	25030001	25040000	100	0.347746	0.256898	LOC117684838
LG10	48810001	48820000	163	0.344888	0.2566	LOC117684901
LG10	48810001	48820000	163	0.344888	0.2566	LOC109618704
LG1	7700001	7710000	190	0.338425	0.256393	LOC105328178
LG7	35080001	35090000	75	0.399491	0.256146	LOC105341203
LG6	28500001	28510000	328	0.375213	0.25585	LOC105331579
LG1	28290001	28300000	163	0.350346	0.255834	LOC117684420
LG1	28290001	28300000	163	0.350346	0.255834	LOC105329493
LG7	9740001	9750000	358	0.319234	0.255386	-
LG6	26450001	26460000	61	0.36527	0.255349	LOC105334009
LG1	32240001	32250000	397	0.382566	0.255251	LOC105334174
LG1	32240001	32250000	397	0.382566	0.255251	LOC105334173
LG1	32240001	32250000	397	0.382566	0.255251	LOC105334172
LG1	41410001	41420000	150	0.345096	0.255093	LOC105333048
LG1	41410001	41420000	150	0.345096	0.255093	LOC105333047
LG7	35430001	35440000	258	0.356248	0.254877	LOC105348339
LG7	35430001	35440000	258	0.356248	0.254877	LOC105317654
LG1	32590001	32600000	205	0.340447	0.254751	-
LG10	52650001	52660000	369	0.334209	0.254613	LOC105349178
LG6	38030001	38040000	209	0.382137	0.254585	LOC105330746
LG3	4270001	4280000	251	0.336497	0.254492	LOC105347554
LG9	32870001	32880000	402	0.379705	0.254369	LOC105320283
LG3	40200001	40210000	358	0.390616	0.254114	LOC105341344
LG10	290001	300000	18	0.266778	0.253929	LOC109619864
LG2	19240001	19250000	62	0.333759	0.253619	LOC117687649
LG2	19240001	19250000	62	0.333759	0.253619	LOC105324087
LG2	2430001	2440000	33	0.393131	0.253369	LOC117687697
LG2	21040001	21050000	400	0.396351	0.253045	LOC105327856
LG3	40220001	40230000	390	0.386824	0.25303	LOC105341345
LG6	18760001	18770000	295	0.405522	0.253021	LOC117693038
LG6	18760001	18770000	295	0.405522	0.253021	LOC105320602
LG7	34020001	34030000	197	0.350576	0.252117	LOC105326816
LG1	39250001	39260000	501	0.386084	0.252035	LOC105322728
NW_022994997.1	100001	110000	408	0.403882	0.251939	LOC105343044
LG6	33640001	33650000	363	0.355867	0.251549	LOC105337300
LG6	33640001	33650000	363	0.355867	0.251549	LOC105337298
LG3	49830001	49840000	280	0.342743	0.251432	LOC105340116
LG3	49830001	49840000	280	0.342743	0.251432	LOC105340114
LG7	3410001	3420000	174	0.363652	0.251355	LOC105321684
LG9	17560001	17570000	62	0.348031	0.251134	LOC105344140
LG10	39010001	39020000	262	0.348807	0.250984	LOC105341997
LG10	39010001	39020000	262	0.348807	0.250984	LOC105341996
LG7	34180001	34190000	152	0.377111	0.250946	LOC105348790
LG9	19060001	19070000	112	0.366142	0.250918	LOC117683536
LG9	19060001	19070000	112	0.366142	0.250918	LOC105324191
LG1	22680001	22690000	285	0.328798	0.250839	LOC105342826
LG3	50410001	50420000	328	0.318453	0.250589	LOC105317934
LG6	24290001	24300000	307	0.383975	0.250434	LOC105328654
LG7	34010001	34020000	218	0.371069	0.25009	LOC105326814
LG7	38130001	38140000	532	0.319375	0.250055	LOC117681095
LG7	38130001	38140000	532	0.319375	0.250055	LOC105328194
LG6	26610001	26620000	86	0.405602	0.249825	LOC105331446
LG7	17670001	17680000	315	0.329338	0.249533	LOC117681574
LG7	17670001	17680000	315	0.329338	0.249533	LOC105322262
LG10	620001	630000	72	0.346413	0.249532	LOC105343682
LG10	620001	630000	72	0.346413	0.249532	LOC105325511
LG7	44300001	44310000	13	0.318177	0.249463	LOC117681231
LG7	44300001	44310000	13	0.318177	0.249463	LOC105324883
LG10	53860001	53870000	133	0.353313	0.249302	LOC105334117
LG7	33980001	33990000	224	0.356633	0.249206	LOC105326811
LG7	33980001	33990000	224	0.356633	0.249206	LOC105326810
LG3	28490001	28500000	298	0.382993	0.249182	LOC105329306
LG7	33030001	33040000	433	0.352744	0.249068	LOC105336682
LG6	45170001	45180000	374	0.353854	0.248838	LOC105327847
NW_022994821.1	60001	70000	16	0.338257	0.248521	LOC117685454
NW_022994821.1	60001	70000	16	0.338257	0.248521	LOC117685439
LG7	56790001	56800000	226	0.338515	0.248284	-
LG1	39330001	39340000	418	0.332961	0.247885	LOC105322709
LG7	14320001	14330000	243	0.282605	0.247756	LOC105339142
LG7	14320001	14330000	243	0.282605	0.247756	LOC105339141
LG7	41840001	41850000	421	0.359954	0.247752	LOC105317052
LG1	33220001	33230000	159	0.310216	0.247218	-
LG1	41280001	41290000	263	0.379968	0.247205	LOC105323178
LG1	41280001	41290000	263	0.379968	0.247205	LOC105323177
LG3	22930001	22940000	198	0.303603	0.247093	LOC105322432
NW_022994819.1	410001	420000	12	0.367912	0.247047	LOC109618953
LG3	25970001	25980000	25	0.334208	0.246984	LOC105346862
LG3	25970001	25980000	25	0.334208	0.246984	LOC105326530
LG3	25970001	25980000	25	0.334208	0.246984	LOC105320940
LG3	51280001	51290000	223	0.352786	0.246906	LOC105341303
LG3	51280001	51290000	223	0.352786	0.246906	LOC105341297
LG7	24890001	24900000	275	0.344257	0.246707	LOC105338739
LG1	21290001	21300000	283	0.330038	0.246668	LOC117691434
LG1	21290001	21300000	283	0.330038	0.246668	LOC105346396
LG6	640001	650000	161	0.28842	0.246112	LOC105332549
LG9	17750001	17760000	53	0.343234	0.246108	LOC105324607
LG5	38830001	38840000	63	0.31853	0.245607	LOC105343686
LG5	38830001	38840000	63	0.31853	0.245607	LOC105324401
LG7	9750001	9760000	204	0.327596	0.245451	-
LG3	46100001	46110000	258	0.330821	0.245224	-
LG7	48510001	48520000	39	0.328563	0.245187	LOC105337474
LG7	48510001	48520000	39	0.328563	0.245187	LOC105320966
LG7	1090001	1100000	290	0.337355	0.245162	LOC105320319
LG7	1090001	1100000	290	0.337355	0.245162	LOC105320318
LG7	18180001	18190000	303	0.324382	0.245117	LOC105325566
LG1	32270001	32280000	219	0.362117	0.245015	LOC105334171
LG8	48770001	48780000	501	0.330658	0.244915	LOC105331742
LG9	17680001	17690000	54	0.311991	0.244829	LOC105318777
LG9	17680001	17690000	54	0.311991	0.244829	LOC105318776
NW_022994962.1	10001	20000	383	0.343952	0.244826	-
LG2	3490001	3500000	39	0.296789	0.24452	LOC117680612
NW_022994969.1	60001	70000	87	0.293213	0.244485	LOC105338310
LG7	35990001	36000000	394	0.364711	0.243826	LOC105340398
LG7	35990001	36000000	394	0.364711	0.243826	LOC105340379
LG1	22670001	22680000	332	0.32065	0.243698	-
LG7	57100001	57110000	218	0.323596	0.243486	-
NW_022994904.1	140001	150000	119	0.396894	0.243367	-
LG3	50340001	50350000	203	0.411851	0.24326	LOC117689473
LG3	50340001	50350000	203	0.411851	0.24326	LOC105338885
LG1	32620001	32630000	274	0.316331	0.243205	LOC105332384
LG7	22790001	22800000	327	0.350374	0.242612	LOC105321242
LG7	22790001	22800000	327	0.350374	0.242612	LOC105321241
LG6	27860001	27870000	307	0.362835	0.242538	LOC105327154
LG6	27860001	27870000	307	0.362835	0.242538	LOC105327153
LG1	5240001	5250000	87	0.313933	0.242493	LOC117682404
LG1	5240001	5250000	87	0.313933	0.242493	LOC105323223
LG2	26270001	26280000	235	0.340267	0.242281	LOC105317646
LG9	5640001	5650000	315	0.311041	0.241939	LOC105340501
LG6	5950001	5960000	215	0.342401	0.241786	LOC105339124
LG6	5950001	5960000	215	0.342401	0.241786	LOC105339122
LG7	34120001	34130000	236	0.321832	0.241719	LOC105324995
LG8	37280001	37290000	367	0.342723	0.241382	LOC117681975
LG8	37280001	37290000	367	0.342723	0.241382	LOC105324074
LG7	60310001	60320000	201	0.34426	0.241299	LOC105348467
LG7	60310001	60320000	201	0.34426	0.241299	LOC105340948
LG9	17890001	17900000	53	0.324359	0.241196	LOC105319097
LG6	13660001	13670000	12	0.50578	0.241051	LOC117680802
LG6	13660001	13670000	12	0.50578	0.241051	LOC117680801
LG6	23940001	23950000	321	0.300116	0.240806	LOC105331790
LG6	23940001	23950000	321	0.300116	0.240806	LOC105331789
LG3	51060001	51070000	170	0.394004	0.240725	LOC117689480
LG6	17850001	17860000	408	0.341879	0.240659	LOC105349119
LG7	44430001	44440000	86	0.354696	0.240651	-
LG1	42280001	42290000	301	0.30072	0.240633	LOC105341800
LG1	42560001	42570000	34	0.360167	0.24052	-
LG1	34150001	34160000	150	0.315602	0.240272	LOC117684778
LG1	34150001	34160000	150	0.315602	0.240272	LOC105325289
LG2	8750001	8760000	394	0.32914	0.240136	LOC105324737
LG7	3190001	3200000	304	0.344197	0.24012	LOC105348359
LG7	3190001	3200000	304	0.344197	0.24012	LOC105321671
LG7	34430001	34440000	103	0.387182	0.240048	LOC117681433
LG3	18480001	18490000	136	0.327284	0.239927	LOC105337192
LG2	21230001	21240000	393	0.382445	0.239714	LOC117687686
LG2	21230001	21240000	393	0.382445	0.239714	LOC105329676
LG1	43030001	43040000	115	0.328395	0.239637	LOC117687379
LG7	34500001	34510000	127	0.417786	0.239634	LOC105320727
LG6	23980001	23990000	432	0.388219	0.239532	LOC105328627
LG6	23980001	23990000	432	0.388219	0.239532	LOC105328626
LG1	11960001	11970000	334	0.392796	0.239486	-
LG1	41300001	41310000	271	0.360496	0.239091	-
LG2	17830001	17840000	305	0.350274	0.238772	LOC105335421
LG10	48820001	48830000	44	0.310516	0.238767	-
LG1	36960001	36970000	209	0.355386	0.238748	LOC105337335
LG1	36960001	36970000	209	0.355386	0.238748	LOC105337334
LG6	28510001	28520000	228	0.35375	0.238686	LOC105331581
LG6	28510001	28520000	228	0.35375	0.238686	LOC105331579
LG7	34040001	34050000	284	0.301401	0.238635	LOC105326816
LG3	51720001	51730000	315	0.286803	0.238609	LOC117689489
LG3	51720001	51730000	315	0.286803	0.238609	LOC109617108
LG1	37130001	37140000	211	0.320282	0.238416	LOC105337345
LG1	13830001	13840000	10	0.371694	0.238369	LOC117689748
LG1	13830001	13840000	10	0.371694	0.238369	LOC105328325
LG6	50430001	50440000	131	0.295846	0.238153	LOC109617169
LG7	27410001	27420000	414	0.361647	0.238147	LOC105324960
LG10	39170001	39180000	297	0.341632	0.237913	LOC117684497
LG1	37840001	37850000	225	0.368492	0.237889	-
LG6	38550001	38560000	248	0.326185	0.237793	LOC105343242
LG6	55320001	55330000	324	0.326918	0.237514	LOC117692907
LG6	55320001	55330000	324	0.326918	0.237514	LOC105326216
LG6	55320001	55330000	324	0.326918	0.237514	LOC105326215
LG1	20040001	20050000	159	0.335334	0.237493	LOC105335371
LG7	35070001	35080000	61	0.386837	0.237405	LOC105341203
LG7	13890001	13900000	519	0.278253	0.237295	LOC105327920
LG1	39650001	39660000	316	0.369063	0.237045	LOC105323286
LG1	39650001	39660000	316	0.369063	0.237045	LOC105323285
LG1	39650001	39660000	316	0.369063	0.237045	LOC105323284
LG7	640001	650000	334	0.30058	0.237038	LOC105336609
LG7	34110001	34120000	238	0.340142	0.236939	LOC105324995
LG7	36300001	36310000	16	0.454131	0.236907	LOC105338295
LG4	30390001	30400000	541	0.327929	0.236685	LOC105343340
LG4	30390001	30400000	541	0.327929	0.236685	LOC105343307
LG7	38230001	38240000	359	0.388348	0.236487	LOC109618269
LG7	38230001	38240000	359	0.388348	0.236487	LOC105324598
LG1	46850001	46860000	299	0.316518	0.236378	LOC105328829
LG5	10060001	10070000	256	0.348642	0.236245	-
LG2	4050001	4060000	28	0.278917	0.236186	LOC105348298
LG2	4050001	4060000	28	0.278917	0.236186	LOC105329700
LG6	35900001	35910000	301	0.309144	0.236007	LOC105334797
LG2	7810001	7820000	39	0.318231	0.23597	LOC117687949
LG2	7810001	7820000	39	0.318231	0.23597	LOC105330869
LG7	25580001	25590000	62	0.384591	0.235944	LOC105317319
LG7	24470001	24480000	163	0.382086	0.235628	LOC105317848
LG7	16790001	16800000	198	0.354294	0.235427	LOC105348310
LG7	16790001	16800000	198	0.354294	0.235427	LOC105338335
LG1	23310001	23320000	34	0.29595	0.235383	LOC117692110
LG6	26540001	26550000	64	0.32545	0.235334	LOC105319092
LG2	28430001	28440000	22	0.425075	0.235259	LOC117688267
LG7	55630001	55640000	302	0.340504	0.23516	LOC105331769
LG7	55630001	55640000	302	0.340504	0.23516	LOC105331768
LG7	55630001	55640000	302	0.340504	0.23516	LOC105331767
LG6	19080001	19090000	397	0.3415	0.235076	LOC105337902
LG2	23650001	23660000	206	0.326424	0.234692	-
LG2	19250001	19260000	46	0.320116	0.234335	LOC109617866
LG2	19250001	19260000	46	0.320116	0.234335	LOC105324087
LG3	15870001	15880000	332	0.362987	0.234224	LOC105327577
LG3	15870001	15880000	332	0.362987	0.234224	LOC105327569
LG7	18560001	18570000	299	0.318822	0.234187	LOC105344258
LG7	29810001	29820000	66	0.346821	0.233826	-
