# Supplementary material for: Genomic signatures of artificial selection in the Pacific oyster, Crassostrea gigas
Source: Evol Appl. 2021 Sep 2;15(4):618–30. doi: 10.1111/eva.13286 (PMC9046764; doi:10.1111/eva.13286)
Supplement: Supplementary file 4 — Table S5 [file EVA-15-618-s002.xlsx]

## Sheet: RF vs. RY
id	chrom	start	stop	pos_start	pos_stop	modelL	nullL	sel_coef	nSNPs	nSNPs_avail	xpclr	xpclr_norm	gene id
LG3_29100001_29110000	LG3	29100001	29110000	29100234	29109996	-201.37	-343.16	0.003	187	187	283.58	26.4171	-
LG8_53030001_53040000	LG8	53030001	53040000	53036110	53039966	-119.231	-223.075	0.0006	129	129	207.687	23.3013	LOC105321136
LG4_31530001_31540000	LG4	31530001	31540000	31530025	31539774	-254.234	-341.562	0.0004	200	263	174.656	26.286	LOC105329587
LG4_31530001_31540000	LG4	31530001	31540000	31530025	31539774	-254.234	-341.562	0.0004	200	263	174.656	26.286	LOC105329742
LG9_17640001_17650000	LG9	17640001	17650000	17640005	17649937	-156.932	-232.939	0.001	147	147	152.014	19.0643	LOC105343880
LG3_23670001_23680000	LG3	23670001	23680000	23670045	23679797	-236.835	-307.598	0.0006	200	337	141.526	13.0262	LOC105318991
LG8_27170001_27180000	LG8	27170001	27180000	27171898	27179117	-121.177	-191.202	0.0008	122	122	140.051	15.6183	LOC105321134
LG10_34400001_34410000	LG10	34400001	34410000	34400060	34409972	-257.805	-326.093	0.0008	200	200	136.578	15.1057	LOC105338796
LG10_34400001_34410000	LG10	34400001	34410000	34400060	34409972	-257.805	-326.093	0.0008	200	200	136.578	15.1057	LOC105338797
LG10_34400001_34410000	LG10	34400001	34410000	34400060	34409972	-257.805	-326.093	0.0008	200	200	136.578	15.1057	LOC105338798
LG3_17980001_17990000	LG3	17980001	17990000	17980074	17989961	-274.499	-341.424	0.0008	200	210	133.85	12.3027	LOC105317183
LG3_16450001_16460000	LG3	16450001	16460000	16450006	16459668	-205.02	-269.864	0.001	200	325	129.689	11.9104	LOC105345132
LG10_32090001_32100000	LG10	32090001	32100000	32090097	32099984	-277.948	-342.61	0.0008	200	226	129.323	14.289	LOC105339176
LG10_32090001_32100000	LG10	32090001	32100000	32090097	32099984	-277.948	-342.61	0.0008	200	226	129.323	14.289	LOC117684423
LG10_33020001_33030000	LG10	33020001	33030000	33020073	33029933	-246.582	-310.373	0.001	200	286	127.582	14.0929	LOC105331420
LG10_33020001_33030000	LG10	33020001	33030000	33020073	33029933	-246.582	-310.373	0.001	200	286	127.582	14.0929	LOC105331421
LG5_40480001_40490000	LG5	40480001	40490000	40481705	40489885	-243.157	-306.19	0.0006	200	271	126.067	24.7717	LOC105320073
LG8_46110001_46120000	LG8	46110001	46120000	46110437	46119747	-195.345	-256.241	0.001	200	229	121.792	13.5442	LOC109617074
LG8_46110001_46120000	LG8	46110001	46120000	46110437	46119747	-195.345	-256.241	0.001	200	229	121.792	13.5442	LOC117682033
LG3_30620001_30630000	LG3	30620001	30630000	30620019	30629809	-115.695	-176.266	0.003	151	151	121.142	11.1048	LOC105346346
LG10_30970001_30980000	LG10	30970001	30980000	30977067	30979799	-90.4805	-151.018	0.0004	122	122	121.075	13.3604	LOC105342754
LG10_30970001_30980000	LG10	30970001	30980000	30977067	30979799	-90.4805	-151.018	0.0004	122	122	121.075	13.3604	LOC105342768
LG4_14030001_14040000	LG4	14030001	14040000	14030434	14039994	-119.106	-177.885	0.001	143	143	117.56	17.6034	LOC117689987
LG3_28440001_28450000	LG3	28440001	28450000	28440007	28449998	-269.089	-325.441	0.001	200	268	112.704	10.3094	LOC105324470
LG3_28440001_28450000	LG3	28440001	28450000	28440007	28449998	-269.089	-325.441	0.001	200	268	112.704	10.3094	LOC105338031
LG3_28440001_28450000	LG3	28440001	28450000	28440007	28449998	-269.089	-325.441	0.001	200	268	112.704	10.3094	LOC105338032
LG1_35180001_35190000	LG1	35180001	35190000	35181232	35189995	-242.246	-298.459	0.0006	200	202	112.426	16.0888	LOC105328361
LG10_33080001_33090000	LG10	33080001	33090000	33080162	33089372	-258.956	-314.994	0.0004	200	349	112.075	12.3471	LOC105331411
LG9_28440001_28450000	LG9	28440001	28450000	28441156	28449416	-117.834	-173.341	0.0008	164	164	111.016	13.8395	LOC105317288
NW_022994836.1_00130001_00140000	NW_022994836.1	130001	140000	133045	139390	-86.9452	-142.052	0.001	89	89	110.213	4.09636	LOC105332544
LG10_34150001_34160000	LG10	34150001	34160000	34150171	34159997	-255.587	-308.98	0.0008	200	251	106.786	11.7516	LOC105338778
LG10_32970001_32980000	LG10	32970001	32980000	32970011	32979992	-294.906	-347.836	0.001	200	353	105.859	11.6473	LOC105329277
LG10_32970001_32980000	LG10	32970001	32980000	32970011	32979992	-294.906	-347.836	0.001	200	353	105.859	11.6473	LOC105331424
LG7_06930001_06940000	LG7	6930001	6940000	6930035	6939980	-208.902	-261.357	0.0008	200	248	104.91	16.2832	LOC105334149
LG7_06930001_06940000	LG7	6930001	6940000	6930035	6939980	-208.902	-261.357	0.0008	200	248	104.91	16.2832	LOC105334150
LG5_40860001_40870000	LG5	40860001	40870000	40860009	40867996	-115.641	-167.073	0.0001	97	97	102.865	20.1635	LOC105330302
LG5_40860001_40870000	LG5	40860001	40870000	40860009	40867996	-115.641	-167.073	0.0001	97	97	102.865	20.1635	LOC105349000
LG1_36300001_36310000	LG1	36300001	36310000	36300711	36309935	-215.321	-266.555	0.0008	200	307	102.468	14.6379	LOC105339796
LG1_36300001_36310000	LG1	36300001	36310000	36300711	36309935	-215.321	-266.555	0.0008	200	307	102.468	14.6379	LOC105339798
LG8_24280001_24290000	LG8	24280001	24290000	24280002	24289977	-133.604	-184.794	0.001	200	298	102.381	11.3391	LOC105342522
LG3_31280001_31290000	LG3	31280001	31290000	31280004	31289966	-226.466	-277.644	0.0008	194	194	102.356	9.33383	LOC105346771
LG3_31280001_31290000	LG3	31280001	31290000	31280004	31289966	-226.466	-277.644	0.0008	194	194	102.356	9.33383	LOC105346772
LG1_05540001_05550000	LG1	5540001	5550000	5540263	5549724	-183.685	-234.061	0.0008	200	218	100.753	14.388	LOC105323214
LG1_05540001_05550000	LG1	5540001	5550000	5540263	5549724	-183.685	-234.061	0.0008	200	218	100.753	14.388	LOC105323215
LG8_49730001_49740000	LG8	49730001	49740000	49730419	49739937	-199.583	-249.477	0.0006	200	208	99.7885	11.0447	LOC105344450
LG3_30650001_30660000	LG3	30650001	30660000	30650155	30659993	-117.425	-167.276	0.001	194	194	99.7014	9.08364	LOC105332224
LG3_30650001_30660000	LG3	30650001	30660000	30650155	30659993	-117.425	-167.276	0.001	194	194	99.7014	9.08364	LOC105332225
LG10_33400001_33410000	LG10	33400001	33410000	33400061	33409989	-170.424	-220.077	0.001	164	164	99.3054	10.9094	LOC105318623
LG10_33400001_33410000	LG10	33400001	33410000	33400061	33409989	-170.424	-220.077	0.001	164	164	99.3054	10.9094	LOC105336635
LG3_22400001_22410000	LG3	22400001	22410000	22400031	22409998	-249.617	-299.125	0.001	200	266	99.017	9.01912	-
LG5_42830001_42840000	LG5	42830001	42840000	42830019	42839861	-296.189	-345.05	0.0006	200	410	97.7216	19.1418	LOC105345046
NW_022994940.1_00120001_00130000	NW_022994940.1	120001	130000	120074	129961	-300.681	-349.541	0.0004	200	264	97.7196	4.3918	LOC105325297
NW_022994940.1_00120001_00130000	NW_022994940.1	120001	130000	120074	129961	-300.681	-349.541	0.0004	200	264	97.7196	4.3918	LOC105325298
LG10_33410001_33420000	LG10	33410001	33420000	33410054	33419986	-307.922	-356.101	0.0004	197	197	96.3565	10.5774	LOC105318623
LG8_44320001_44330000	LG8	44320001	44330000	44320102	44328868	-128.082	-176.031	0.0008	130	130	95.8985	10.6028	LOC117682483
LG8_54290001_54300000	LG8	54290001	54300000	54290003	54299448	-148.539	-195.365	0.001	199	199	93.6514	10.3476	LOC105348843
LG3_29230001_29240000	LG3	29230001	29240000	29230058	29239996	-172.237	-218.481	0.0008	200	245	92.4877	8.40363	LOC105318528
LG3_29230001_29240000	LG3	29230001	29240000	29230058	29239996	-172.237	-218.481	0.0008	200	245	92.4877	8.40363	LOC105322528
LG8_29380001_29390000	LG8	29380001	29390000	29380476	29388744	-56.3084	-102.251	0.003	106	106	91.8858	10.147	LOC105330914
LG10_32610001_32620000	LG10	32610001	32620000	32610083	32619750	-274.056	-319.929	0.001	200	321	91.7462	10.0584	LOC105339046
LG10_32610001_32620000	LG10	32610001	32620000	32610083	32619750	-274.056	-319.929	0.001	200	321	91.7462	10.0584	LOC109620094
LG6_53620001_53630000	LG6	53620001	53630000	53620841	53629998	-266.569	-312.212	0.0006	200	440	91.2857	18.6408	LOC105332040
LG6_53620001_53630000	LG6	53620001	53630000	53620841	53629998	-266.569	-312.212	0.0006	200	440	91.2857	18.6408	LOC105332043
LG8_50450001_50460000	LG8	50450001	50460000	50450015	50459988	-268.036	-313.286	0.0004	200	555	90.4984	9.9894	LOC105328851
LG8_50450001_50460000	LG8	50450001	50460000	50450015	50459988	-268.036	-313.286	0.0004	200	555	90.4984	9.9894	LOC105328852
LG8_31830001_31840000	LG8	31830001	31840000	31830659	31839988	-272.942	-317.607	0.0008	200	216	89.3313	9.85682	LOC105327704
LG9_17660001_17670000	LG9	17660001	17670000	17660456	17669965	-119.178	-163.653	0.0008	106	106	88.9497	11.0274	LOC105343880
LG3_16930001_16940000	LG3	16930001	16940000	16930394	16939951	-251.59	-295.962	0.0006	200	394	88.7443	8.05076	LOC105330795
LG3_16930001_16940000	LG3	16930001	16940000	16930394	16939951	-251.59	-295.962	0.0006	200	394	88.7443	8.05076	LOC109619209
LG3_31000001_31010000	LG3	31000001	31010000	31000055	31009732	-263.515	-307.795	0.0008	200	315	88.561	8.03347	LOC105331253
LG3_30800001_30810000	LG3	30800001	30810000	30802384	30809985	-94.1063	-137.952	0.001	175	175	87.6919	7.95155	LOC105332217
LG3_39730001_39740000	LG3	39730001	39740000	39731087	39739994	-184.456	-228.09	0.0008	200	269	87.2681	7.9116	LOC105339593
LG7_53720001_53730000	LG7	53720001	53730000	53720099	53729537	-126.215	-169.804	0.001	200	272	87.1777	13.4817	LOC105330992
LG3_22870001_22880000	LG3	22870001	22880000	22870483	22879702	-143.196	-186.19	0.0002	87	87	85.9887	7.791	-
LG8_47910001_47920000	LG8	47910001	47920000	47910050	47914268	-186.492	-229.347	0.0002	189	189	85.7099	9.44546	-
LG4_19280001_19290000	LG4	19280001	19290000	19280073	19289994	-149.523	-192.355	0.001	162	162	85.6649	12.7531	LOC109619297
LG4_22150001_22160000	LG4	22150001	22160000	22150008	22159440	-68.4221	-111.254	0.001	132	132	85.6636	12.7529	LOC105337493
LG1_43970001_43980000	LG1	43970001	43980000	43970178	43979979	-226.677	-269.453	0.0006	184	184	85.5507	12.173	-
LG3_26400001_26410000	LG3	26400001	26410000	26400066	26409657	-370.407	-413.145	0.0008	200	411	85.4759	7.74266	LOC105348209
LG4_36450001_36460000	LG4	36450001	36460000	36450077	36459679	-155.47	-197.787	0.0008	149	149	84.6326	12.5961	LOC105321179
LG9_16270001_16280000	LG9	16270001	16280000	16272149	16279994	-76.0941	-118.322	0.0008	103	103	84.4557	10.4547	LOC117683788
LG1_02180001_02190000	LG1	2180001	2190000	2180029	2189958	-193.937	-235.425	0.0006	163	163	82.9761	11.7978	LOC105319882
LG1_02180001_02190000	LG1	2180001	2190000	2180029	2189958	-193.937	-235.425	0.0006	163	163	82.9761	11.7978	LOC105319883
LG3_19540001_19550000	LG3	19540001	19550000	19540062	19549975	-328.751	-370.086	0.0006	200	298	82.6704	7.47819	LOC105335657
LG3_19540001_19550000	LG3	19540001	19550000	19540062	19549975	-328.751	-370.086	0.0006	200	298	82.6704	7.47819	LOC105335660
LG10_32050001_32060000	LG10	32050001	32060000	32050218	32059976	-333.381	-374.69	0.0008	200	424	82.618	9.03067	LOC105339175
LG3_27890001_27900000	LG3	27890001	27900000	27890167	27899959	-360.673	-401.816	0.0006	200	405	82.286	7.44196	LOC105319621
LG3_27890001_27900000	LG3	27890001	27900000	27890167	27899959	-360.673	-401.816	0.0006	200	405	82.286	7.44196	LOC105319622
LG7_52800001_52810000	LG7	52800001	52810000	52800176	52809922	-164.844	-205.986	0.0008	200	214	82.2854	12.7088	LOC105335872
LG7_52800001_52810000	LG7	52800001	52810000	52800176	52809922	-164.844	-205.986	0.0008	200	214	82.2854	12.7088	LOC105335873
LG7_52800001_52810000	LG7	52800001	52810000	52800176	52809922	-164.844	-205.986	0.0008	200	214	82.2854	12.7088	LOC105335927
LG10_32060001_32070000	LG10	32060001	32070000	32060105	32069949	-264.845	-305.217	0.0008	200	276	80.7422	8.81948	LOC105339175
LG10_33470001_33480000	LG10	33470001	33480000	33470121	33479696	-101.486	-140.796	0.001	100	100	78.6201	8.58057	LOC105318616
LG3_16310001_16320000	LG3	16310001	16320000	16310016	16319828	-298.577	-337.86	0.0008	200	299	78.5649	7.09119	LOC105345845
LG6_03970001_03980000	LG6	3970001	3980000	3970147	3979887	-280.777	-319.908	0.0006	200	336	78.2618	15.9426	LOC105320165
LG6_03970001_03980000	LG6	3970001	3980000	3970147	3979887	-280.777	-319.908	0.0006	200	336	78.2618	15.9426	LOC105320167
LG6_03970001_03980000	LG6	3970001	3980000	3970147	3979887	-280.777	-319.908	0.0006	200	336	78.2618	15.9426	LOC105320169
LG1_06640001_06650000	LG1	6640001	6650000	6640472	6649742	-95.8381	-134.865	0.001	104	104	78.0536	11.0806	LOC117691716
LG10_34230001_34240000	LG10	34230001	34240000	34230043	34239896	-274.731	-313.635	0.0004	200	223	77.8073	8.48906	LOC105338785
LG3_13990001_14000000	LG3	13990001	14000000	13990004	13999949	-74.6775	-113.345	0.001	129	129	77.3342	6.97517	LOC105332955
LG9_15680001_15690000	LG9	15680001	15690000	15680013	15689823	-186.468	-225.011	0.0004	130	130	77.0855	9.51541	LOC105335838
LG7_14640001_14650000	LG7	14640001	14650000	14640903	14649745	-147.636	-186.167	0.001	115	115	77.0625	11.8836	LOC105334353
LG7_14640001_14650000	LG7	14640001	14650000	14640903	14649745	-147.636	-186.167	0.001	115	115	77.0625	11.8836	LOC105334354
LG3_14590001_14600000	LG3	14590001	14600000	14590018	14599945	-138.967	-177.365	0.0008	141	141	76.7958	6.92442	LOC105327246
LG10_32950001_32960000	LG10	32950001	32960000	32950088	32959995	-221.9	-260.076	0.001	200	287	76.3513	8.32513	LOC105329276
LG10_32950001_32960000	LG10	32950001	32960000	32950088	32959995	-221.9	-260.076	0.001	200	287	76.3513	8.32513	LOC105329277
LG10_32950001_32960000	LG10	32950001	32960000	32950088	32959995	-221.9	-260.076	0.001	200	287	76.3513	8.32513	LOC117684440
LG10_09830001_09840000	LG10	9830001	9840000	9830129	9839801	-303.474	-341.526	0.0006	200	221	76.1038	8.29726	LOC105325110
LG10_09830001_09840000	LG10	9830001	9840000	9830129	9839801	-303.474	-341.526	0.0006	200	221	76.1038	8.29726	LOC117684339
LG1_47160001_47170000	LG1	47160001	47170000	47160075	47169656	-66.8349	-104.753	0.003	74	74	75.836	10.7575	LOC105319839
LG10_34500001_34510000	LG10	34500001	34510000	34500109	34509969	-293.28	-331.121	0.0006	200	209	75.6825	8.24984	LOC105338807
NW_022994865.1_03630001_03640000	NW_022994865.1	3630001	3640000	3633060	3639720	-194.271	-232.104	0.0006	147	147	75.6661	8.53599	LOC117686107
LG7_36040001_36050000	LG7	36040001	36050000	36040011	36049981	-162.833	-200.181	0.0006	167	167	74.6956	11.5097	LOC105340377
LG3_23800001_23810000	LG3	23800001	23810000	23800049	23809942	-247.577	-284.911	0.0006	189	189	74.6671	6.72376	LOC105326737
LG3_23800001_23810000	LG3	23800001	23810000	23800049	23809942	-247.577	-284.911	0.0006	189	189	74.6671	6.72376	LOC105326738
LG8_09200001_09210000	LG8	9200001	9210000	9203506	9209987	-100.2	-137.27	0.0008	122	122	74.1391	8.13108	LOC105325507
LG3_25180001_25190000	LG3	25180001	25190000	25180007	25189385	-210.457	-247.161	0.0008	200	248	73.4077	6.60504	LOC105323825
LG10_33210001_33220000	LG10	33210001	33220000	33210004	33219926	-261.263	-297.932	0.0006	163	163	73.3379	7.98587	LOC105331401
LG7_46060001_46070000	LG7	46060001	46070000	46060362	46069995	-175.463	-211.875	0.0008	200	238	72.8243	11.214	LOC105324560
LG7_46060001_46070000	LG7	46060001	46070000	46060362	46069995	-175.463	-211.875	0.0008	200	238	72.8243	11.214	LOC105325274
LG8_30510001_30520000	LG8	30510001	30520000	30510349	30519982	-281.214	-317.529	0.0006	200	208	72.629	7.95954	LOC105323566
LG8_47900001_47910000	LG8	47900001	47910000	47900124	47909814	-298.107	-334.42	0.0004	200	327	72.627	7.95932	LOC105326499
LG8_47900001_47910000	LG8	47900001	47910000	47900124	47909814	-298.107	-334.42	0.0004	200	327	72.627	7.95932	LOC105326500
LG8_29340001_29350000	LG8	29340001	29350000	29340007	29347643	-256.218	-292.523	0.0004	200	283	72.6097	7.95735	LOC105343519
LG8_29340001_29350000	LG8	29340001	29350000	29340007	29347643	-256.218	-292.523	0.0004	200	283	72.6097	7.95735	LOC105345467
NW_022994955.1_00100001_00110000	NW_022994955.1	100001	110000	100130	109892	-314.614	-350.631	0.0002	200	266	72.034	4.50076	LOC105320869
LG6_44480001_44490000	LG6	44480001	44490000	44480844	44487852	-246.062	-281.581	0.0002	194	194	71.0383	14.4461	LOC105343291
LG8_10570001_10580000	LG8	10570001	10580000	10570772	10579999	-211.248	-246.765	0.0008	200	242	71.0333	7.77829	LOC105342430
LG8_10570001_10580000	LG8	10570001	10580000	10570772	10579999	-211.248	-246.765	0.0008	200	242	71.0333	7.77829	LOC105342431
LG8_10570001_10580000	LG8	10570001	10580000	10570772	10579999	-211.248	-246.765	0.0008	200	242	71.0333	7.77829	LOC105342433
LG1_14570001_14580000	LG1	14570001	14580000	14570029	14579997	-220.288	-255.786	0.0004	200	259	70.9956	10.0522	LOC105325941
LG7_47000001_47010000	LG7	47000001	47010000	47000063	47009937	-233.117	-268.462	0.0008	200	301	70.6911	10.877	LOC105321563
LG7_47000001_47010000	LG7	47000001	47010000	47000063	47009937	-233.117	-268.462	0.0008	200	301	70.6911	10.877	LOC105321564
LG6_46500001_46510000	LG6	46500001	46510000	46500482	46509815	-95.782	-131.12	0.001	40	40	70.6766	14.3712	LOC105341618
LG6_46500001_46510000	LG6	46500001	46510000	46500482	46509815	-95.782	-131.12	0.001	40	40	70.6766	14.3712	LOC105341619
NW_022994904.1_00060001_00070000	NW_022994904.1	60001	70000	60062	69991	-229.571	-264.905	0.0006	200	284	70.6684	3.64101	LOC105327225
NW_022994904.1_00060001_00070000	NW_022994904.1	60001	70000	60062	69991	-229.571	-264.905	0.0006	200	284	70.6684	3.64101	LOC105327226
LG5_40460001_40470000	LG5	40460001	40470000	40460038	40468966	-290.941	-326.232	0.0002	200	301	70.582	13.7514	LOC105320072
LG5_40460001_40470000	LG5	40460001	40470000	40460038	40468966	-290.941	-326.232	0.0002	200	301	70.582	13.7514	LOC117690863
LG5_40460001_40470000	LG5	40460001	40470000	40460038	40468966	-290.941	-326.232	0.0002	200	301	70.582	13.7514	LOC117690864
LG9_23200001_23210000	LG9	23200001	23210000	23200008	23209956	-278.734	-313.723	0.0006	200	249	69.977	8.60951	LOC105334084
LG9_23200001_23210000	LG9	23200001	23210000	23200008	23209956	-278.734	-313.723	0.0006	200	249	69.977	8.60951	LOC105334085
LG10_31810001_31820000	LG10	31810001	31820000	31810045	31819989	-361.494	-395.909	0.0006	200	233	68.8302	7.47837	LOC105334809
LG10_31810001_31820000	LG10	31810001	31820000	31810045	31819989	-361.494	-395.909	0.0006	200	233	68.8302	7.47837	LOC105334810
LG10_33090001_33100000	LG10	33090001	33100000	33090201	33099999	-245.322	-279.635	0.0002	200	217	68.6264	7.45543	LOC105331410
LG10_33090001_33100000	LG10	33090001	33100000	33090201	33099999	-245.322	-279.635	0.0002	200	217	68.6264	7.45543	LOC105331411
LG10_33090001_33100000	LG10	33090001	33100000	33090201	33099999	-245.322	-279.635	0.0002	200	217	68.6264	7.45543	LOC105331426
LG8_24900001_24910000	LG8	24900001	24910000	24900279	24909969	-235.843	-270.135	0.0006	200	474	68.5839	7.50005	LOC105321578
LG1_46850001_46860000	LG1	46850001	46860000	46850006	46859735	-185.794	-220.056	0.001	200	234	68.5234	9.69198	LOC105328829
LG9_18030001_18040000	LG9	18030001	18040000	18030096	18039848	-101.299	-135.522	0.0008	97	97	68.4467	8.41448	LOC105333596
LG9_18030001_18040000	LG9	18030001	18040000	18030096	18039848	-101.299	-135.522	0.0008	97	97	68.4467	8.41448	LOC105333597
LG2_23940001_23950000	LG2	23940001	23950000	23945972	23949326	-50.5684	-84.7244	0.0004	38	38	68.3121	18.2811	LOC117688426
LG10_30940001_30950000	LG10	30940001	30950000	30940092	30946872	-190.665	-224.579	0.0002	118	118	67.8285	7.36559	LOC105332543
LG10_35580001_35590000	LG10	35580001	35590000	35581071	35588450	-150.44	-184.182	0.0002	135	135	67.4834	7.32674	LOC105341851
LG10_31680001_31690000	LG10	31680001	31690000	31680002	31689954	-267.298	-300.743	0.0004	177	177	66.89	7.25993	LOC105320328
LG10_31680001_31690000	LG10	31680001	31690000	31680002	31689954	-267.298	-300.743	0.0004	177	177	66.89	7.25993	LOC117684424
LG10_34180001_34190000	LG10	34180001	34190000	34180050	34187725	-220.721	-254.104	0.0002	177	177	66.7664	7.24602	LOC105338780
LG10_34180001_34190000	LG10	34180001	34190000	34180050	34187725	-220.721	-254.104	0.0002	177	177	66.7664	7.24602	LOC117684453
LG9_28510001_28520000	LG9	28510001	28520000	28510571	28519924	-172.397	-205.583	0.0006	159	159	66.3729	8.1502	LOC117683635
LG5_27070001_27080000	LG5	27070001	27080000	27070004	27079820	-116.239	-149.324	0.001	137	137	66.1714	12.8753	LOC105333406
LG1_06320001_06330000	LG1	6320001	6330000	6320151	6329937	-155.549	-188.597	0.0008	200	206	66.0949	9.33814	LOC105342022
LG1_06320001_06330000	LG1	6320001	6330000	6320151	6329937	-155.549	-188.597	0.0008	200	206	66.0949	9.33814	LOC105342027
LG10_32540001_32550000	LG10	32540001	32550000	32540067	32549832	-118.72	-151.74	0.001	96	96	66.0393	7.16416	LOC105317055
LG7_41680001_41690000	LG7	41680001	41690000	41680440	41689983	-309.178	-341.866	0.0006	186	186	65.3764	10.0373	LOC105333703
LG10_33030001_33040000	LG10	33030001	33040000	33030270	33039555	-206.638	-239.284	0.0006	200	271	65.2921	7.08003	LOC105331416
LG10_33030001_33040000	LG10	33030001	33040000	33030270	33039555	-206.638	-239.284	0.0006	200	271	65.2921	7.08003	LOC105331417
LG10_33030001_33040000	LG10	33030001	33040000	33030270	33039555	-206.638	-239.284	0.0006	200	271	65.2921	7.08003	LOC105331420
LG10_33420001_33430000	LG10	33420001	33430000	33420045	33429960	-285.91	-318.412	0.0004	200	262	65.0035	7.04754	LOC105318623
LG3_28430001_28440000	LG3	28430001	28440000	28430328	28439950	-212.049	-244.457	0.0006	176	176	64.8175	5.79528	LOC105324470
LG3_28430001_28440000	LG3	28430001	28440000	28430328	28439950	-212.049	-244.457	0.0006	176	176	64.8175	5.79528	LOC105339603
LG8_29400001_29410000	LG8	29400001	29410000	29400021	29409948	-269.176	-301.449	0.0006	200	288	64.5453	7.04129	LOC105330915
LG6_17160001_17170000	LG6	17160001	17170000	17160501	17168870	-45.3668	-77.6233	0.001	35	35	64.5129	13.0942	LOC105322843
LG10_32850001_32860000	LG10	32850001	32860000	32853586	32859725	-149.862	-181.89	0.0006	102	102	64.0574	6.94103	LOC105331288
LG10_32850001_32860000	LG10	32850001	32860000	32853586	32859725	-149.862	-181.89	0.0006	102	102	64.0574	6.94103	LOC105331290
LG10_32040001_32050000	LG10	32040001	32050000	32040009	32049703	-251.337	-283.249	0.0006	200	202	63.823	6.91464	LOC105339175
LG9_17100001_17110000	LG9	17100001	17110000	17100734	17109970	-97.3886	-129.165	0.001	200	257	63.5534	7.79089	-
LG4_32560001_32570000	LG4	32560001	32570000	32560175	32569988	-201.913	-233.521	0.001	165	165	63.2156	9.33924	LOC105332899
LG4_32560001_32570000	LG4	32560001	32570000	32560175	32569988	-201.913	-233.521	0.001	165	165	63.2156	9.33924	LOC105332900
LG9_16530001_16540000	LG9	16530001	16540000	16530237	16537442	-260.355	-291.954	0.0004	192	192	63.1993	7.74576	LOC105320653
LG7_41380001_41390000	LG7	41380001	41390000	41380028	41389907	-162.978	-194.513	0.0008	133	133	63.0691	9.67278	LOC105321544
LG3_17700001_17710000	LG3	17700001	17710000	17700004	17709987	-249.564	-281.085	0.0004	200	304	63.0408	5.6278	LOC105325725
LG3_17700001_17710000	LG3	17700001	17710000	17700004	17709987	-249.564	-281.085	0.0004	200	304	63.0408	5.6278	LOC105325726
LG3_17700001_17710000	LG3	17700001	17710000	17700004	17709987	-249.564	-281.085	0.0004	200	304	63.0408	5.6278	LOC105325727
LG1_04190001_04200000	LG1	4190001	4200000	4190092	4199998	-218.432	-249.858	0.0006	160	160	62.8521	8.86565	LOC105326440
LG1_37790001_37800000	LG1	37790001	37800000	37790053	37799987	-183.537	-214.867	0.0006	200	314	62.6584	8.83741	LOC105322739
LG1_37790001_37800000	LG1	37790001	37800000	37790053	37799987	-183.537	-214.867	0.0006	200	314	62.6584	8.83741	LOC105322740
LG7_44580001_44590000	LG7	44580001	44590000	44580030	44589982	-268.044	-299.163	0.0006	200	317	62.2374	9.54137	LOC105343417
LG7_44580001_44590000	LG7	44580001	44590000	44580030	44589982	-268.044	-299.163	0.0006	200	317	62.2374	9.54137	LOC105343419
LG7_44580001_44590000	LG7	44580001	44590000	44580030	44589982	-268.044	-299.163	0.0006	200	317	62.2374	9.54137	LOC105343420
LG10_32870001_32880000	LG10	32870001	32880000	32870115	32879991	-254.803	-285.913	0.0004	180	180	62.219	6.73405	LOC105331288
LG7_45900001_45910000	LG7	45900001	45910000	45900049	45909644	-173.118	-203.934	0.0004	200	370	61.6319	9.4457	LOC105322590
LG10_32980001_32990000	LG10	32980001	32990000	32980012	32988228	-259.474	-290.283	0.0006	200	302	61.6189	6.66649	LOC105331423
LG10_32980001_32990000	LG10	32980001	32990000	32980012	32988228	-259.474	-290.283	0.0006	200	302	61.6189	6.66649	LOC105331424
LG10_32980001_32990000	LG10	32980001	32990000	32980012	32988228	-259.474	-290.283	0.0006	200	302	61.6189	6.66649	LOC105331427
LG4_27080001_27090000	LG4	27080001	27090000	27080010	27089955	-245.528	-276.2	0.0006	200	224	61.3444	9.05469	LOC105320444
LG4_17360001_17370000	LG4	17360001	17370000	17360551	17369969	-204.288	-234.825	0.0006	200	202	61.0747	9.01368	LOC105335859
LG4_17360001_17370000	LG4	17360001	17370000	17360551	17369969	-204.288	-234.825	0.0006	200	202	61.0747	9.01368	LOC105335860
LG4_17360001_17370000	LG4	17360001	17370000	17360551	17369969	-204.288	-234.825	0.0006	200	202	61.0747	9.01368	LOC109620959
LG7_53390001_53400000	LG7	53390001	53400000	53390223	53399974	-98.3341	-128.754	0.001	176	176	60.8394	9.3205	LOC105344352
LG7_53390001_53400000	LG7	53390001	53400000	53390223	53399974	-98.3341	-128.754	0.001	176	176	60.8394	9.3205	LOC117681708
LG3_18230001_18240000	LG3	18230001	18240000	18232063	18239797	-178.953	-209.203	0.0004	200	228	60.5014	5.38842	LOC105338490
LG7_32270001_32280000	LG7	32270001	32280000	32270074	32279807	-177.244	-207.482	0.0006	200	238	60.4749	9.26291	LOC105339814
LG3_15930001_15940000	LG3	15930001	15940000	15930001	15939993	-90.7983	-120.99	0.001	111	111	60.3832	5.37728	-
LG3_34810001_34820000	LG3	34810001	34820000	34810241	34819484	-243.891	-274.015	0.0006	200	292	60.2486	5.36458	LOC105336787
LG1_04260001_04270000	LG1	4260001	4270000	4260024	4266770	-158.833	-188.939	0.0006	126	126	60.2118	8.48093	LOC105320483
LG3_17520001_17530000	LG3	17520001	17530000	17520349	17529986	-199.828	-229.849	0.0006	200	378	60.0429	5.3452	LOC105319828
LG3_17520001_17530000	LG3	17520001	17530000	17520349	17529986	-199.828	-229.849	0.0006	200	378	60.0429	5.3452	LOC105319829
LG6_50630001_50640000	LG6	50630001	50640000	50630027	50639994	-93.8697	-123.871	0.001	164	164	60.0028	12.1598	LOC105321595
LG6_50630001_50640000	LG6	50630001	50640000	50630027	50639994	-93.8697	-123.871	0.001	164	164	60.0028	12.1598	LOC105321597
LG3_14030001_14040000	LG3	14030001	14040000	14030118	14039901	-194.7	-224.683	0.0006	200	305	59.9662	5.33796	-
LG3_29800001_29810000	LG3	29800001	29810000	29800030	29809811	-110.975	-140.847	0.0008	132	132	59.7434	5.31697	LOC105319659
LG8_37100001_37110000	LG8	37100001	37110000	37100010	37109824	-281.427	-311.287	0.0004	200	281	59.7195	6.4931	LOC105328541
LG6_14410001_14420000	LG6	14410001	14420000	14410280	14419971	-217.716	-247.575	0.0004	200	314	59.7172	12.1006	-
LG8_51430001_51440000	LG8	51430001	51440000	51430173	51439968	-110.786	-140.55	0.0006	200	206	59.5269	6.47123	LOC105346471
LG1_06630001_06640000	LG1	6630001	6640000	6630310	6639887	-130.04	-159.787	0.0006	117	117	59.4932	8.37623	LOC105340525
LG10_34250001_34260000	LG10	34250001	34260000	34251816	34259989	-221.189	-250.866	0.0002	196	196	59.3536	6.41145	LOC105338822
LG10_34250001_34260000	LG10	34250001	34260000	34251816	34259989	-221.189	-250.866	0.0002	196	196	59.3536	6.41145	LOC117684455
LG8_04510001_04520000	LG8	4510001	4520000	4510668	4519356	-120.773	-150.358	0.0006	146	146	59.1705	6.43074	-
LG5_24330001_24340000	LG5	24330001	24340000	24330095	24335623	-159.671	-189.129	0.0004	145	145	58.9164	11.4344	LOC105349111
LG4_32640001_32650000	LG4	32640001	32650000	32640138	32649992	-278.501	-307.903	0.0004	200	202	58.8043	8.66842	LOC105332902
LG4_32640001_32650000	LG4	32640001	32650000	32640138	32649992	-278.501	-307.903	0.0004	200	202	58.8043	8.66842	LOC105332903
LG4_26870001_26880000	LG4	26870001	26880000	26870100	26877494	-226.203	-255.513	5e-05	150	150	58.6202	8.64042	LOC105344224
LG7_46100001_46110000	LG7	46100001	46110000	46100009	46109994	-251.262	-280.538	0.0004	200	357	58.5506	8.95889	LOC105325277
LG10_32570001_32580000	LG10	32570001	32580000	32570052	32579985	-317.415	-346.631	0.0006	200	340	58.4329	6.3078	LOC105317076
LG10_39810001_39820000	LG10	39810001	39820000	39810004	39819973	-147.788	-176.988	0.0008	158	158	58.4017	6.30428	LOC105328026
LG7_13580001_13590000	LG7	13580001	13590000	13580019	13589991	-144.069	-173.245	0.001	139	139	58.3522	8.92755	LOC105331984
LG7_13580001_13590000	LG7	13580001	13590000	13580019	13589991	-144.069	-173.245	0.001	139	139	58.3522	8.92755	LOC105347114
LG7_10220001_10230000	LG7	10220001	10230000	10220220	10229978	-120.106	-149.213	0.001	119	119	58.2149	8.90586	LOC105327748
LG4_22120001_22130000	LG4	22120001	22130000	22120064	22129951	-118.842	-147.936	0.001	200	237	58.1884	8.57477	LOC105337493
LG4_22120001_22130000	LG4	22120001	22130000	22120064	22129951	-118.842	-147.936	0.001	200	237	58.1884	8.57477	LOC105337494
LG10_33360001_33370000	LG10	33360001	33370000	33360008	33369980	-223.468	-252.422	0.0006	200	221	57.9077	6.24867	LOC105336632
LG10_33360001_33370000	LG10	33360001	33370000	33360008	33369980	-223.468	-252.422	0.0006	200	221	57.9077	6.24867	LOC105336633
LG10_33440001_33450000	LG10	33440001	33450000	33440188	33449901	-104.775	-133.662	0.001	141	141	57.7747	6.23369	LOC105318620
LG10_33440001_33450000	LG10	33440001	33450000	33440188	33449901	-104.775	-133.662	0.001	141	141	57.7747	6.23369	LOC105318622
LG1_34660001_34670000	LG1	34660001	34670000	34660023	34668995	-125.25	-154.108	0.0008	200	314	57.7158	8.11725	LOC105332879
LG6_48430001_48440000	LG6	48430001	48440000	48430116	48439993	-115.232	-143.939	0.001	122	122	57.4135	11.6234	LOC105329392
LG7_30890001_30900000	LG7	30890001	30900000	30895499	30899649	-130.486	-159.164	0.0002	96	96	57.355	8.76999	LOC105322821
LG7_30890001_30900000	LG7	30890001	30900000	30895499	30899649	-130.486	-159.164	0.0002	96	96	57.355	8.76999	LOC117681615
LG3_13800001_13810000	LG3	13800001	13810000	13801302	13809697	-151.395	-179.804	0.0008	200	222	56.8181	5.04121	LOC105349078
LG6_06440001_06450000	LG6	6440001	6450000	6440038	6449224	-82.4661	-110.84	0.001	116	116	56.7488	11.4857	LOC105321110
LG6_14890001_14900000	LG6	14890001	14900000	14890008	14899923	-192.309	-220.516	0.0006	200	205	56.4147	11.4165	LOC105342871
LG6_14890001_14900000	LG6	14890001	14900000	14890008	14899923	-192.309	-220.516	0.0006	200	205	56.4147	11.4165	LOC105342872
LG1_11530001_11540000	LG1	11530001	11540000	11530006	11536835	-197.799	-225.909	0.0002	135	135	56.2205	7.89937	LOC117682581
LG5_26520001_26530000	LG5	26520001	26530000	26521795	26529923	-110.185	-138.216	0.0004	173	173	56.0634	10.8677	-
LG8_53830001_53840000	LG8	53830001	53840000	53830031	53839948	-276.041	-304.029	0.0004	200	224	55.9764	6.06791	LOC105326882
LG2_50230001_50240000	LG2	50230001	50240000	50230019	50237757	-88.611	-116.595	0.001	54	54	55.9687	14.9255	LOC105337701
LG2_50230001_50240000	LG2	50230001	50240000	50230019	50237757	-88.611	-116.595	0.001	54	54	55.9687	14.9255	LOC117687443
LG2_22600001_22610000	LG2	22600001	22610000	22600925	22604797	-32.1737	-60.1457	0.0004	31	31	55.944	14.9187	-
LG1_46790001_46800000	LG1	46790001	46800000	46790103	46799811	-221.962	-249.758	0.0006	200	247	55.5919	7.80779	LOC105330520
LG1_46790001_46800000	LG1	46790001	46800000	46790103	46799811	-221.962	-249.758	0.0006	200	247	55.5919	7.80779	LOC105330524
LG1_46790001_46800000	LG1	46790001	46800000	46790103	46799811	-221.962	-249.758	0.0006	200	247	55.5919	7.80779	LOC117685987
LG5_23850001_23860000	LG5	23850001	23860000	23850223	23859986	-303.951	-331.745	0.0002	200	371	55.587	10.7731	LOC105347671
LG1_53740001_53750000	LG1	53740001	53750000	53740053	53749941	-88.5838	-116.33	0.001	148	148	55.4929	7.79336	LOC105341162
LG3_27900001_27910000	LG3	27900001	27910000	27900379	27909994	-374.117	-401.821	0.0004	200	373	55.4075	4.90823	LOC105319620
LG3_27900001_27910000	LG3	27900001	27910000	27900379	27909994	-374.117	-401.821	0.0004	200	373	55.4075	4.90823	LOC105319621
LG10_33240001_33250000	LG10	33240001	33250000	33240029	33249613	-205.537	-233.17	0.0002	137	137	55.2652	5.95116	LOC105331398
LG10_33240001_33250000	LG10	33240001	33250000	33240029	33249613	-205.537	-233.17	0.0002	137	137	55.2652	5.95116	LOC105331399
LG10_33240001_33250000	LG10	33240001	33250000	33240029	33249613	-205.537	-233.17	0.0002	137	137	55.2652	5.95116	LOC105331400
LG10_33340001_33350000	LG10	33340001	33350000	33340014	33349989	-234.191	-261.811	0.0002	200	267	55.2391	5.94822	LOC105329261
LG3_15820001_15830000	LG3	15820001	15830000	15820006	15828594	-134.143	-161.723	0.0008	171	171	55.1593	4.88483	LOC105327598
LG1_40980001_40990000	LG1	40980001	40990000	40980097	40989492	-138.629	-166.107	0.001	200	222	54.9553	7.71504	LOC105327720
LG3_18160001_18170000	LG3	18160001	18170000	18160038	18169659	-176.443	-203.914	0.0004	200	230	54.942	4.86435	LOC105338621
LG3_18160001_18170000	LG3	18160001	18170000	18160038	18169659	-176.443	-203.914	0.0004	200	230	54.942	4.86435	LOC105338630
LG3_18160001_18170000	LG3	18160001	18170000	18160038	18169659	-176.443	-203.914	0.0004	200	230	54.942	4.86435	LOC105338640
LG8_55920001_55930000	LG8	55920001	55930000	55920904	55929978	-211.873	-239.325	0.0002	200	276	54.9048	5.94619	LOC105349098
LG1_05840001_05850000	LG1	5840001	5850000	5840177	5848951	-162.583	-189.982	0.0006	119	119	54.7983	7.69215	LOC105322226
LG1_05840001_05850000	LG1	5840001	5850000	5840177	5848951	-162.583	-189.982	0.0006	119	119	54.7983	7.69215	LOC117684855
LG9_11420001_11430000	LG9	11420001	11430000	11423093	11426625	-83.758	-111.095	0.0006	99	99	54.6734	6.6592	LOC109620119
LG9_11420001_11430000	LG9	11420001	11430000	11423093	11426625	-83.758	-111.095	0.0006	99	99	54.6734	6.6592	LOC117683683
LG7_12580001_12590000	LG7	12580001	12590000	12585110	12588379	-96.1729	-123.443	0.0002	74	74	54.5411	8.32543	LOC105338461
LG7_12580001_12590000	LG7	12580001	12590000	12585110	12588379	-96.1729	-123.443	0.0002	74	74	54.5411	8.32543	LOC117680954
LG7_42000001_42010000	LG7	42000001	42010000	42000031	42009699	-131.849	-159.029	0.001	200	377	54.3588	8.29662	LOC105348786
LG7_13460001_13470000	LG7	13460001	13470000	13460316	13469658	-156.998	-184.126	0.0004	135	135	54.2565	8.28045	LOC105347110
LG7_13460001_13470000	LG7	13460001	13470000	13460316	13469658	-156.998	-184.126	0.0004	135	135	54.2565	8.28045	LOC105347115
LG6_17150001_17160000	LG6	17150001	17160000	17157637	17159805	-13.5556	-40.6285	0.0002	19	19	54.1458	10.9464	LOC105322843
LG10_34050001_34060000	LG10	34050001	34060000	34050042	34059889	-196.022	-223.031	0.0008	155	155	54.0173	5.81066	LOC105338771
LG10_34050001_34060000	LG10	34050001	34060000	34050042	34059889	-196.022	-223.031	0.0008	155	155	54.0173	5.81066	LOC105338772
LG10_34050001_34060000	LG10	34050001	34060000	34050042	34059889	-196.022	-223.031	0.0008	155	155	54.0173	5.81066	LOC105338774
LG1_05550001_05560000	LG1	5550001	5560000	5550561	5559226	-216.901	-243.889	0.0004	172	172	53.9763	7.57238	LOC105323213
LG1_05550001_05560000	LG1	5550001	5560000	5550561	5559226	-216.901	-243.889	0.0004	172	172	53.9763	7.57238	LOC105323214
LG10_34240001_34250000	LG10	34240001	34250000	34240259	34249756	-147.275	-174.226	0.0006	164	164	53.9018	5.79766	LOC105338785
LG10_34240001_34250000	LG10	34240001	34250000	34240259	34249756	-147.275	-174.226	0.0006	164	164	53.9018	5.79766	LOC117684455
LG9_24330001_24340000	LG9	24330001	24340000	24330008	24339963	-57.7319	-84.6289	0.003	44	44	53.7941	6.54715	LOC117683477
LG9_24330001_24340000	LG9	24330001	24340000	24330008	24339963	-57.7319	-84.6289	0.003	44	44	53.7941	6.54715	LOC117683479
LG9_18060001_18070000	LG9	18060001	18070000	18060031	18069951	-128.047	-154.875	0.0004	165	165	53.6547	6.52938	LOC105333606
LG1_50170001_50180000	LG1	50170001	50180000	50170021	50179923	-111.035	-137.753	0.0008	190	190	53.4352	7.49354	LOC117681556
LG3_19620001_19630000	LG3	19620001	19630000	19620084	19626997	-18.6963	-45.4032	0.001	26	26	53.4138	4.7203	LOC105340408
LG3_19620001_19630000	LG3	19620001	19630000	19620084	19626997	-18.6963	-45.4032	0.001	26	26	53.4138	4.7203	LOC117688937
LG3_19620001_19630000	LG3	19620001	19630000	19620084	19626997	-18.6963	-45.4032	0.001	26	26	53.4138	4.7203	LOC117688939
LG10_05860001_05870000	LG10	5860001	5870000	5865287	5869845	-53.7272	-80.3868	0.0006	53	53	53.3192	5.73207	LOC105330918
LG10_05860001_05870000	LG10	5860001	5870000	5865287	5869845	-53.7272	-80.3868	0.0006	53	53	53.3192	5.73207	LOC117684286
LG3_17570001_17580000	LG3	17570001	17580000	17570147	17579712	-182.087	-208.694	0.0008	122	122	53.2148	4.70153	-
LG8_51550001_51560000	LG8	51550001	51560000	51550008	51559973	-242.913	-269.396	0.0004	200	284	52.9673	5.72609	LOC105321951
LG8_29320001_29330000	LG8	29320001	29330000	29321078	29329997	-105.54	-131.961	0.0006	120	120	52.8433	5.71202	LOC105345467
LG10_34430001_34440000	LG10	34430001	34440000	34430026	34439996	-213.123	-239.502	0.0002	200	237	52.7592	5.66902	LOC105338800
LG10_34430001_34440000	LG10	34430001	34440000	34430026	34439996	-213.123	-239.502	0.0002	200	237	52.7592	5.66902	LOC105338801
LG8_23680001_23690000	LG8	23680001	23690000	23680296	23689964	-127.005	-153.332	0.0004	134	134	52.6533	5.69044	LOC105331620
LG3_27880001_27890000	LG3	27880001	27890000	27880015	27889844	-305.263	-331.554	0.0002	200	245	52.5829	4.64197	LOC105319628
LG1_03820001_03830000	LG1	3820001	3830000	3820053	3829989	-132.07	-158.339	0.0006	132	132	52.5368	7.36264	LOC105326425
LG1_03820001_03830000	LG1	3820001	3830000	3820053	3829989	-132.07	-158.339	0.0006	132	132	52.5368	7.36264	LOC105326426
LG1_03820001_03830000	LG1	3820001	3830000	3820053	3829989	-132.07	-158.339	0.0006	132	132	52.5368	7.36264	LOC117682867
LG3_29010001_29020000	LG3	29010001	29020000	29011002	29019946	-125.161	-151.426	0.0004	98	98	52.5297	4.63696	LOC105321354
LG3_18670001_18680000	LG3	18670001	18680000	18670089	18679892	-115.934	-142.11	0.0008	90	90	52.3529	4.62029	LOC105341794
LG8_41350001_41360000	LG8	41350001	41360000	41350004	41359944	-288.14	-314.241	0.0006	200	294	52.2011	5.63906	LOC105333417
LG3_12410001_12420000	LG3	12410001	12420000	12410229	12419887	-222.847	-248.874	0.0004	200	377	52.0554	4.59225	LOC105344205
LG3_12410001_12420000	LG3	12410001	12420000	12410229	12419887	-222.847	-248.874	0.0004	200	377	52.0554	4.59225	LOC117680467
LG3_12410001_12420000	LG3	12410001	12420000	12410229	12419887	-222.847	-248.874	0.0004	200	377	52.0554	4.59225	LOC117689086
LG3_29610001_29620000	LG3	29610001	29620000	29610067	29619973	-131.404	-157.424	0.0008	106	106	52.0397	4.59077	LOC105333341
LG1_00550001_00560000	LG1	550001	560000	551685	559906	-108.624	-134.629	0.001	110	110	52.01	7.28589	LOC105321194
LG4_31790001_31800000	LG4	31790001	31800000	31790018	31794425	-111.838	-137.841	0.0004	75	75	52.0074	7.63482	LOC105342747
LG4_35870001_35880000	LG4	35870001	35880000	35870146	35879974	-173.737	-199.699	0.0008	161	161	51.9238	7.6221	LOC105337695
LG4_35870001_35880000	LG4	35870001	35880000	35870146	35879974	-173.737	-199.699	0.0008	161	161	51.9238	7.6221	LOC105349029
LG4_35870001_35880000	LG4	35870001	35880000	35870146	35879974	-173.737	-199.699	0.0008	161	161	51.9238	7.6221	LOC105349030
LG7_45820001_45830000	LG7	45820001	45830000	45820034	45829449	-237.44	-263.376	0.0004	200	265	51.8722	7.90377	LOC105338681
LG7_45820001_45830000	LG7	45820001	45830000	45820034	45829449	-237.44	-263.376	0.0004	200	265	51.8722	7.90377	LOC105338685
LG3_28320001_28330000	LG3	28320001	28330000	28320303	28329936	-238.407	-264.331	0.0008	174	174	51.8485	4.57274	LOC105338037
LG2_47460001_47470000	LG2	47460001	47470000	47460214	47469271	-160.588	-186.423	0.0002	128	128	51.6705	13.757	-
LG7_37560001_37570000	LG7	37560001	37570000	37560061	37569897	-232.362	-258.114	0.0004	200	212	51.5042	7.84562	LOC105330620
LG7_37560001_37570000	LG7	37560001	37570000	37560061	37569897	-232.362	-258.114	0.0004	200	212	51.5042	7.84562	LOC117681085
LG10_30830001_30840000	LG10	30830001	30840000	30830050	30839938	-237.163	-262.789	0.0006	172	172	51.2513	5.49926	LOC105348082
LG10_30830001_30840000	LG10	30830001	30840000	30830050	30839938	-237.163	-262.789	0.0006	172	172	51.2513	5.49926	LOC105348083
LG10_30830001_30840000	LG10	30830001	30840000	30830050	30839938	-237.163	-262.789	0.0006	172	172	51.2513	5.49926	LOC105348084
LG7_46000001_46010000	LG7	46000001	46010000	46003084	46009921	-172.176	-197.801	0.0004	162	162	51.2502	7.8055	LOC105322610
LG7_46000001_46010000	LG7	46000001	46010000	46003084	46009921	-172.176	-197.801	0.0004	162	162	51.2502	7.8055	LOC105343597
LG4_35880001_35890000	LG4	35880001	35890000	35880199	35889912	-318.798	-344.394	0.0006	200	336	51.1928	7.51093	LOC105337695
LG4_35880001_35890000	LG4	35880001	35890000	35880199	35889912	-318.798	-344.394	0.0006	200	336	51.1928	7.51093	LOC105337696
LG8_44270001_44280000	LG8	44270001	44280000	44270020	44279998	-107.429	-132.982	0.0008	142	142	51.1059	5.51465	-
LG6_16320001_16330000	LG6	16320001	16330000	16320293	16328622	-84.3992	-109.828	0.001	200	344	50.8579	10.2652	LOC105326496
LG3_13820001_13830000	LG3	13820001	13830000	13820934	13829856	-89.7988	-115.192	0.0008	189	189	50.7861	4.47259	-
LG7_37140001_37150000	LG7	37140001	37150000	37147017	37149240	-6.353	-31.7134	0.005	15	15	50.7207	7.72184	LOC105322132
LG6_50620001_50630000	LG6	50620001	50630000	50620189	50629951	-224.276	-249.624	0.0006	200	210	50.6954	10.2316	LOC105321597
LG6_50620001_50630000	LG6	50620001	50630000	50620189	50629951	-224.276	-249.624	0.0006	200	210	50.6954	10.2316	LOC105321656
LG3_31300001_31310000	LG3	31300001	31310000	31300115	31309641	-218.041	-243.32	0.0004	199	199	50.5578	4.45108	LOC105346770
LG7_45760001_45770000	LG7	45760001	45770000	45760001	45768284	-145.835	-171.11	0.0008	96	96	50.5506	7.69497	LOC105338676
LG7_45760001_45770000	LG7	45760001	45770000	45760001	45768284	-145.835	-171.11	0.0008	96	96	50.5506	7.69497	LOC117681348
LG3_14220001_14230000	LG3	14220001	14230000	14220003	14229992	-243.089	-268.338	0.0008	175	175	50.498	4.44543	LOC105330806
LG3_14220001_14230000	LG3	14220001	14230000	14220003	14229992	-243.089	-268.338	0.0008	175	175	50.498	4.44543	LOC109618515
LG9_17650001_17660000	LG9	17650001	17660000	17650083	17659733	-198.434	-223.646	0.0004	134	134	50.4232	6.11756	LOC105343880
LG3_13960001_13970000	LG3	13960001	13970000	13960035	13969350	-122.739	-147.835	0.0006	200	322	50.1919	4.41659	LOC105349073
LG9_12420001_12430000	LG9	12420001	12430000	12420154	12429977	-262.827	-287.896	0.0004	200	303	50.1381	6.08123	LOC105340823
LG9_13770001_13780000	LG9	13770001	13780000	13770095	13779931	-282.271	-307.234	0.0006	200	252	49.9254	6.05412	-
LG9_13800001_13810000	LG9	13800001	13810000	13800013	13809982	-237.142	-262.096	0.0004	193	193	49.9091	6.05204	LOC105327387
LG1_43600001_43610000	LG1	43600001	43610000	43600016	43609916	-256.579	-281.504	0.0004	200	293	49.8503	6.97121	LOC105319232
LG1_43600001_43610000	LG1	43600001	43610000	43600016	43609916	-256.579	-281.504	0.0004	200	293	49.8503	6.97121	LOC117687607
LG1_36650001_36660000	LG1	36650001	36660000	36651921	36659940	-174.877	-199.781	0.0004	142	142	49.8089	6.96517	LOC105348264
LG1_36650001_36660000	LG1	36650001	36660000	36651921	36659940	-174.877	-199.781	0.0004	142	142	49.8089	6.96517	LOC105348274
LG4_18170001_18180000	LG4	18170001	18180000	18170244	18174557	-159.537	-184.424	0.0004	129	129	49.7727	7.29498	LOC105326115
LG10_34030001_34040000	LG10	34030001	34040000	34032474	34039904	-107.048	-131.928	0.0004	119	119	49.7601	5.33137	LOC105338770
LG3_13830001_13840000	LG3	13830001	13840000	13831123	13839813	-102.298	-127.178	0.001	179	179	49.7598	4.37585	-
LG3_13570001_13580000	LG3	13570001	13580000	13570032	13579985	-156.344	-181.133	0.0004	142	142	49.5773	4.35864	LOC105348544
LG7_12030001_12040000	LG7	12030001	12040000	12031821	12038838	-137.646	-162.287	0.0008	107	107	49.2818	7.49451	-
LG10_32080001_32090000	LG10	32080001	32090000	32080022	32089952	-307.522	-332.163	0.0004	200	218	49.2814	5.27747	LOC105339225
LG10_32080001_32090000	LG10	32080001	32090000	32080022	32089952	-307.522	-332.163	0.0004	200	218	49.2814	5.27747	LOC117684423
LG3_29820001_29830000	LG3	29820001	29830000	29820195	29829923	-154.845	-179.479	0.001	121	121	49.2687	4.32955	LOC105333308
LG7_45670001_45680000	LG7	45670001	45680000	45670576	45679960	-237.342	-261.971	0.0006	158	158	49.2597	7.49101	LOC105348976
LG4_22140001_22150000	LG4	22140001	22150000	22140060	22149995	-102.037	-126.644	0.001	188	188	49.2131	7.20989	LOC105337493
LG1_43920001_43930000	LG1	43920001	43930000	43920016	43929887	-278.883	-303.415	0.0004	200	224	49.0627	6.85644	-
LG3_21170001_21180000	LG3	21170001	21180000	21170069	21179968	-320.89	-345.417	0.0006	200	276	49.0528	4.3092	LOC105344670
LG3_21170001_21180000	LG3	21170001	21180000	21170069	21179968	-320.89	-345.417	0.0006	200	276	49.0528	4.3092	LOC105344671
LG4_32380001_32390000	LG4	32380001	32390000	32380083	32389291	-238.285	-262.794	0.0002	200	265	49.017	7.18006	LOC105322897
LG4_32380001_32390000	LG4	32380001	32390000	32380083	32389291	-238.285	-262.794	0.0002	200	265	49.017	7.18006	LOC105322898
LG10_33120001_33130000	LG10	33120001	33130000	33120025	33129893	-196.11	-220.608	0.0006	200	321	48.9962	5.24536	LOC105331409
LG3_36500001_36510000	LG3	36500001	36510000	36500143	36509867	-43.381	-67.85	0.003	79	79	48.9382	4.2984	LOC105318460
LG1_01600001_01610000	LG1	1600001	1610000	1605365	1609165	-98.4243	-122.864	0.0004	80	80	48.8793	6.82972	LOC105327353
LG3_22860001_22870000	LG3	22860001	22870000	22862243	22869230	-169.441	-193.83	0.0002	200	218	48.7768	4.28318	-
LG8_47350001_47360000	LG8	47350001	47360000	47351251	47359997	-215.861	-240.239	0.0004	169	169	48.7544	5.24754	LOC105327425
LG5_37270001_37280000	LG5	37270001	37280000	37274429	37279782	-204.591	-228.867	0.0002	144	144	48.5518	9.37575	LOC117691244
LG1_04200001_04210000	LG1	4200001	4210000	4200013	4209239	-211.936	-236.158	0.0002	172	172	48.4437	6.76626	LOC105326440
LG6_18620001_18630000	LG6	18620001	18630000	18620090	18629961	-224.88	-249.076	0.0002	200	258	48.3939	9.75475	LOC105329079
LG2_46300001_46310000	LG2	46300001	46310000	46300075	46309994	-203.561	-227.756	0.0006	200	337	48.3904	12.8652	LOC105343511
LG1_40330001_40340000	LG1	40330001	40340000	40330052	40338234	-140.978	-165.145	0.0008	197	197	48.3329	6.75011	LOC105346591
LG1_40330001_40340000	LG1	40330001	40340000	40330052	40338234	-140.978	-165.145	0.0008	197	197	48.3329	6.75011	LOC105347188
LG10_34060001_34070000	LG10	34060001	34070000	34060018	34069939	-270.841	-294.99	0.0002	200	242	48.299	5.16687	LOC105338774
LG9_34060001_34070000	LG9	34060001	34070000	34063238	34067678	-46.2545	-70.2052	0.0004	21	21	47.9014	5.79618	LOC105332957
LG3_18660001_18670000	LG3	18660001	18670000	18660570	18669671	-158.849	-182.752	0.0008	88	88	47.8057	4.19165	LOC105341794
LG10_33280001_33290000	LG10	33280001	33290000	33280231	33289745	-206.768	-230.641	0.0004	200	362	47.7468	5.1047	LOC105331397
LG9_17670001_17680000	LG9	17670001	17680000	17670008	17679972	-130.562	-154.241	0.001	103	103	47.3569	5.72678	LOC105318776
LG2_09750001_09760000	LG2	9750001	9760000	9754915	9759979	-144.244	-167.836	0.0006	106	106	47.1843	12.5373	LOC105341170
LG8_47490001_47500000	LG8	47490001	47500000	47490035	47499980	-177.99	-201.519	0.0006	200	379	47.0565	5.05467	LOC105327418
LG1_14920001_14930000	LG1	14920001	14930000	14920007	14929994	-247.203	-270.669	0.0004	200	250	46.9321	6.546	LOC105319539
LG10_32880001_32890000	LG10	32880001	32890000	32880034	32889572	-263.85	-287.291	0.0006	147	147	46.8809	5.00722	LOC105325856
LG3_25780001_25790000	LG3	25780001	25790000	25780225	25789614	-125.784	-149.217	0.0006	137	137	46.8658	4.10305	LOC105318146
LG4_09770001_09780000	LG4	9770001	9780000	9770017	9779878	-190.976	-214.322	0.0002	196	196	46.6924	6.82657	LOC105340999
LG3_16850001_16860000	LG3	16850001	16860000	16850033	16859946	-215.256	-238.588	0.0006	200	214	46.6634	4.08396	LOC105320146
LG3_27450001_27460000	LG3	27450001	27460000	27450055	27459978	-282.192	-305.499	0.0002	200	272	46.6145	4.07936	LOC105332449
LG3_27450001_27460000	LG3	27450001	27460000	27450055	27459978	-282.192	-305.499	0.0002	200	272	46.6145	4.07936	LOC105348477
LG1_01610001_01620000	LG1	1610001	1620000	1612043	1619762	-239.402	-262.699	0.0002	166	166	46.593	6.49661	LOC105324352
LG10_07840001_07850000	LG10	7840001	7850000	7840111	7849229	-175.618	-198.91	0.0006	177	177	46.5847	4.97386	LOC105317392
LG10_07840001_07850000	LG10	7840001	7850000	7840111	7849229	-175.618	-198.91	0.0006	177	177	46.5847	4.97386	LOC109617265
LG8_40480001_40490000	LG8	40480001	40490000	40481936	40488378	-41.7412	-64.9953	0.0008	71	71	46.5082	4.99239	-
LG3_18310001_18320000	LG3	18310001	18320000	18311782	18319979	-100.004	-123.24	0.0006	67	67	46.4724	4.06596	LOC105345671
LG3_18310001_18320000	LG3	18310001	18320000	18311782	18319979	-100.004	-123.24	0.0006	67	67	46.4724	4.06596	LOC117689055
LG3_29310001_29320000	LG3	29310001	29320000	29310035	29319944	-202.983	-226.206	0.0002	187	187	46.4453	4.0634	LOC105330787
LG8_22150001_22160000	LG8	22150001	22160000	22150708	22159921	-275.766	-298.962	0.0002	200	378	46.3932	4.97932	LOC105334887
LG8_31850001_31860000	LG8	31850001	31860000	31850688	31859987	-81.855	-104.98	0.001	62	62	46.2495	4.963	LOC105348885
LG7_47580001_47590000	LG7	47580001	47590000	47582650	47584570	-9.38057	-32.423	0.003	21	21	46.0848	6.98941	LOC105335002
LG7_47580001_47590000	LG7	47580001	47590000	47582650	47584570	-9.38057	-32.423	0.003	21	21	46.0848	6.98941	LOC105340877
LG8_25590001_25600000	LG8	25590001	25600000	25591791	25599576	-233.878	-256.91	0.0004	200	288	46.0644	4.94197	LOC117683278
LG10_51800001_51810000	LG10	51800001	51810000	51800458	51809944	-193.082	-216.09	0.0004	125	125	46.0164	4.90988	LOC105331771
LG10_51800001_51810000	LG10	51800001	51810000	51800458	51809944	-193.082	-216.09	0.0004	125	125	46.0164	4.90988	LOC105331818
LG8_37270001_37280000	LG8	37270001	37280000	37270839	37279998	-122.097	-145.097	0.0004	121	121	46	4.93466	-
LG10_34480001_34490000	LG10	34480001	34490000	34480009	34489892	-317.258	-340.238	0.0002	200	336	45.9616	4.90371	LOC105338805
LG7_40760001_40770000	LG7	40760001	40770000	40760438	40769993	-229.259	-252.237	0.0004	200	219	45.9556	6.96899	LOC105317864
LG1_36660001_36670000	LG1	36660001	36670000	36660072	36668289	-233.52	-256.486	0.0004	200	231	45.9334	6.40049	LOC105348274
LG7_00770001_00780000	LG7	770001	780000	770019	779937	-175.483	-198.415	0.001	200	245	45.8651	6.95469	LOC105336616
LG7_00770001_00780000	LG7	770001	780000	770019	779937	-175.483	-198.415	0.001	200	245	45.8651	6.95469	LOC109618241
LG7_00770001_00780000	LG7	770001	780000	770019	779937	-175.483	-198.415	0.001	200	245	45.8651	6.95469	LOC109619787
LG3_26480001_26490000	LG3	26480001	26490000	26480015	26489951	-305.073	-327.931	0.0004	200	214	45.715	3.99456	LOC105348211
LG7_15330001_15340000	LG7	15330001	15340000	15330076	15339883	-205.391	-228.219	0.0006	200	362	45.6564	6.92172	LOC105320786
LG7_15330001_15340000	LG7	15330001	15340000	15330076	15339883	-205.391	-228.219	0.0006	200	362	45.6564	6.92172	LOC105320787
LG3_20100001_20110000	LG3	20100001	20110000	20100004	20106486	-220.24	-243.068	0.0004	200	312	45.6558	3.98899	LOC105340624
LG1_41130001_41140000	LG1	41130001	41140000	41130063	41139421	-202.496	-225.197	0.0006	200	263	45.4021	6.32308	LOC105327728
LG1_41130001_41140000	LG1	41130001	41140000	41130063	41139421	-202.496	-225.197	0.0006	200	263	45.4021	6.32308	LOC105327739
LG8_30490001_30500000	LG8	30490001	30500000	30490047	30499966	-186.845	-209.53	0.001	153	153	45.369	4.86298	LOC105323565
LG8_30490001_30500000	LG8	30490001	30500000	30490047	30499966	-186.845	-209.53	0.001	153	153	45.369	4.86298	LOC117682429
LG10_18030001_18040000	LG10	18030001	18040000	18030863	18039982	-138.4	-161.085	0.0006	164	164	45.3689	4.83699	LOC117684649
LG8_42000001_42010000	LG8	42000001	42010000	42000037	42009863	-238.755	-261.422	0.0004	200	330	45.3347	4.85908	LOC105333889
LG3_25280001_25290000	LG3	25280001	25290000	25280003	25289998	-231.01	-253.654	0.0008	184	184	45.2874	3.95425	LOC105345205
LG3_25280001_25290000	LG3	25280001	25290000	25280003	25289998	-231.01	-253.654	0.0008	184	184	45.2874	3.95425	LOC117689128
LG3_30780001_30790000	LG3	30780001	30790000	30780008	30789962	-233.771	-256.41	0.0008	200	247	45.2787	3.95344	LOC105332216
LG3_30780001_30790000	LG3	30780001	30790000	30780008	30789962	-233.771	-256.41	0.0008	200	247	45.2787	3.95344	LOC105332217
LG10_32630001_32640000	LG10	32630001	32640000	32631377	32639973	-218.56	-241.182	0.0006	200	262	45.2446	4.82299	LOC105339045
LG10_32630001_32640000	LG10	32630001	32640000	32631377	32639973	-218.56	-241.182	0.0006	200	262	45.2446	4.82299	LOC109620094
LG3_22290001_22300000	LG3	22290001	22300000	22293857	22299973	-285.077	-307.604	0.0002	200	238	45.0539	3.93224	-
LG3_16100001_16110000	LG3	16100001	16110000	16100088	16109792	-116.96	-139.466	0.001	200	214	45.0131	3.9284	LOC117689240
LG8_25840001_25850000	LG8	25840001	25850000	25840033	25849737	-214.082	-236.578	0.0006	200	233	44.9907	4.82001	-
LG3_27130001_27140000	LG3	27130001	27140000	27130060	27139944	-262.451	-284.928	0.0004	191	191	44.9541	3.92284	LOC105328003
LG3_27130001_27140000	LG3	27130001	27140000	27130060	27139944	-262.451	-284.928	0.0004	191	191	44.9541	3.92284	LOC105328004
LG3_27130001_27140000	LG3	27130001	27140000	27130060	27139944	-262.451	-284.928	0.0004	191	191	44.9541	3.92284	LOC117680526
LG3_17760001_17770000	LG3	17760001	17770000	17760004	17769972	-260.404	-282.88	0.0006	200	316	44.952	3.92264	LOC105317170
LG9_30890001_30900000	LG9	30890001	30900000	30890021	30899931	-247.079	-269.535	0.0006	189	189	44.9128	5.41531	LOC117684098
NW_022994897.1_00310001_00320000	NW_022994897.1	310001	320000	310920	319981	-162.116	-184.547	0.0008	166	166	44.8613	6.04734	LOC105325405
NW_022994897.1_00310001_00320000	NW_022994897.1	310001	320000	310920	319981	-162.116	-184.547	0.0008	166	166	44.8613	6.04734	LOC105342736
NW_022994897.1_00310001_00320000	NW_022994897.1	310001	320000	310920	319981	-162.116	-184.547	0.0008	166	166	44.8613	6.04734	LOC117686459
LG10_40720001_40730000	LG10	40720001	40730000	40720080	40727542	-66.9451	-89.3579	0.001	73	73	44.8255	4.77581	-
LG10_32470001_32480000	LG10	32470001	32480000	32470196	32479906	-202.803	-225.216	0.0004	158	158	44.8252	4.77577	-
LG10_52400001_52410000	LG10	52400001	52410000	52400028	52409598	-206.99	-229.352	0.0006	200	209	44.7234	4.76431	LOC105320058
LG10_52400001_52410000	LG10	52400001	52410000	52400028	52409598	-206.99	-229.352	0.0006	200	209	44.7234	4.76431	LOC117684183
LG6_49080001_49090000	LG6	49080001	49090000	49080025	49089943	-182.937	-205.29	0.0006	200	271	44.7057	8.99065	LOC105327125
LG1_05600001_05610000	LG1	5600001	5610000	5600089	5604396	-127.195	-149.519	0.0004	151	151	44.6486	6.21329	LOC105323212
LG5_28130001_28140000	LG5	28130001	28140000	28130041	28137483	-163.684	-185.788	0.0001	152	152	44.2071	8.51281	LOC105324149
LG7_37150001_37160000	LG7	37150001	37160000	37152456	37159876	-101.287	-123.39	0.0004	111	111	44.2058	6.69254	-
LG6_10610001_10620000	LG6	10610001	10620000	10610776	10619788	-275.949	-298.009	0.0004	200	242	44.1211	8.86953	LOC105318260
LG3_19500001_19510000	LG3	19500001	19510000	19500014	19509932	-183.845	-205.868	0.0008	179	179	44.0454	3.83717	LOC105335659
LG10_46020001_46030000	LG10	46020001	46030000	46020098	46029986	-186.727	-208.74	0.0004	199	199	44.0268	4.68588	LOC105340734
LG10_46020001_46030000	LG10	46020001	46030000	46020098	46029986	-186.727	-208.74	0.0004	199	199	44.0268	4.68588	LOC105340735
LG4_37200001_37210000	LG4	37200001	37210000	37200275	37209911	-221.393	-243.401	0.0002	200	239	44.0156	6.41951	LOC105337242
LG4_37200001_37210000	LG4	37200001	37210000	37200275	37209911	-221.393	-243.401	0.0002	200	239	44.0156	6.41951	LOC105337243
LG7_52030001_52040000	LG7	52030001	52040000	52030055	52039918	-213.752	-235.708	0.0002	200	255	43.9124	6.64618	LOC105337932
LG7_52030001_52040000	LG7	52030001	52040000	52030055	52039918	-213.752	-235.708	0.0002	200	255	43.9124	6.64618	LOC105337963
LG3_21100001_21110000	LG3	21100001	21110000	21100299	21109694	-115.589	-137.476	0.0002	135	135	43.7752	3.8117	LOC105320855
LG3_21100001_21110000	LG3	21100001	21110000	21100299	21109694	-115.589	-137.476	0.0002	135	135	43.7752	3.8117	LOC105322880
LG3_21100001_21110000	LG3	21100001	21110000	21100299	21109694	-115.589	-137.476	0.0002	135	135	43.7752	3.8117	LOC105322881
LG3_30830001_30840000	LG3	30830001	30840000	30830012	30839727	-181.549	-203.432	0.0008	200	212	43.7664	3.81088	LOC105332228
LG7_37550001_37560000	LG7	37550001	37560000	37550082	37559991	-248.749	-270.583	0.0002	200	273	43.6689	6.60772	LOC105330640
NW_022994939.1_00250001_00260000	NW_022994939.1	250001	260000	252426	259982	-263.28	-285.098	0.0004	200	409	43.6372	3.27803	LOC105327701
LG8_42060001_42070000	LG8	42060001	42070000	42060180	42069965	-227.76	-249.576	0.0002	200	375	43.6333	4.66582	LOC117682552
LG10_46800001_46810000	LG10	46800001	46810000	46801173	46809966	-179.365	-201.181	0.0002	187	187	43.6319	4.64143	LOC105335528
LG10_46800001_46810000	LG10	46800001	46810000	46801173	46809966	-179.365	-201.181	0.0002	187	187	43.6319	4.64143	LOC117684880
LG5_42320001_42330000	LG5	42320001	42330000	42320153	42326424	-138.016	-159.812	0.0004	167	167	43.5925	8.39073	LOC105329733
LG3_29830001_29840000	LG3	29830001	29840000	29830458	29838250	-81.2269	-103.01	0.0008	65	65	43.5665	3.79203	LOC105333308
LG6_15160001_15170000	LG6	15160001	15170000	15160118	15169989	-151.184	-172.934	0.001	129	129	43.4995	8.74076	LOC105319987
LG8_24080001_24090000	LG8	24080001	24090000	24080006	24089963	-222.945	-244.607	0.0006	200	228	43.3245	4.63074	LOC105342542
LG3_20410001_20420000	LG3	20410001	20420000	20410704	20419735	-96.8734	-118.533	0.001	71	71	43.3188	3.76868	LOC105332994
LG3_20410001_20420000	LG3	20410001	20420000	20410704	20419735	-96.8734	-118.533	0.001	71	71	43.3188	3.76868	LOC109617404
LG4_35640001_35650000	LG4	35640001	35650000	35643107	35645973	-16.9325	-38.5666	0.0008	19	19	43.2682	6.30585	LOC117680661
LG4_35640001_35650000	LG4	35640001	35650000	35643107	35645973	-16.9325	-38.5666	0.0008	19	19	43.2682	6.30585	LOC117690370
LG5_45980001_45990000	LG5	45980001	45990000	45980639	45989999	-171.339	-192.924	0.001	200	203	43.1688	8.30658	LOC117691966
LG4_35810001_35820000	LG4	35810001	35820000	35810001	35819963	-291.531	-313.097	0.0004	200	294	43.1321	6.28516	LOC105349034
LG3_31310001_31320000	LG3	31310001	31320000	31310885	31319812	-161.614	-183.112	0.0002	148	148	42.9958	3.73824	LOC105346768
LG3_31310001_31320000	LG3	31310001	31320000	31310885	31319812	-161.614	-183.112	0.0002	148	148	42.9958	3.73824	LOC105346769
LG3_31310001_31320000	LG3	31310001	31320000	31310885	31319812	-161.614	-183.112	0.0002	148	148	42.9958	3.73824	LOC105346770
LG3_30930001_30940000	LG3	30930001	30940000	30930024	30938303	-286.316	-307.744	0.0002	200	235	42.8558	3.72504	LOC105327228
LG3_30930001_30940000	LG3	30930001	30940000	30930024	30938303	-286.316	-307.744	0.0002	200	235	42.8558	3.72504	LOC117689427
LG3_29220001_29230000	LG3	29220001	29230000	29220040	29229860	-172.131	-193.55	0.0002	178	178	42.8372	3.72328	LOC105322528
LG8_33270001_33280000	LG8	33270001	33280000	33271041	33279996	-166.302	-187.606	0.0004	182	182	42.6064	4.54916	LOC105319471
LG7_54290001_54300000	LG7	54290001	54300000	54297455	54299593	-80.5979	-101.887	0.0002	73	73	42.5789	6.4355	LOC105324600
LG7_54290001_54300000	LG7	54290001	54300000	54297455	54299593	-80.5979	-101.887	0.0002	73	73	42.5789	6.4355	LOC117681714
LG9_13950001_13960000	LG9	13950001	13960000	13950023	13959889	-190.864	-212.149	0.0004	197	197	42.5697	5.11671	LOC117683825
LG3_13610001_13620000	LG3	13610001	13620000	13610101	13619998	-253.144	-274.422	0.0004	186	186	42.5558	3.69676	-
LG3_17370001_17380000	LG3	17370001	17380000	17370057	17379997	-310.577	-331.845	0.0004	200	246	42.5366	3.69494	LOC105346308
LG3_17370001_17380000	LG3	17370001	17380000	17370057	17379997	-310.577	-331.845	0.0004	200	246	42.5366	3.69494	LOC109621002
LG4_19150001_19160000	LG4	19150001	19160000	19150642	19159732	-171.972	-193.179	0.0008	200	314	42.4137	6.1759	LOC117690269
LG3_28340001_28350000	LG3	28340001	28350000	28340072	28349424	-332.419	-353.525	0.0004	200	272	42.213	3.66444	LOC105338038
LG8_28880001_28890000	LG8	28880001	28890000	28880104	28888676	-162.705	-183.764	0.0004	123	123	42.1176	4.49364	LOC105324935
LG3_18010001_18020000	LG3	18010001	18020000	18010024	18019747	-268.199	-289.231	0.0006	200	265	42.0633	3.65033	LOC105317184
LG3_18010001_18020000	LG3	18010001	18020000	18010024	18019747	-268.199	-289.231	0.0006	200	265	42.0633	3.65033	LOC105317185
LG3_29520001_29530000	LG3	29520001	29530000	29520256	29529863	-76.4394	-97.3969	0.0008	53	53	41.915	3.63636	LOC105333344
LG1_37760001_37770000	LG1	37760001	37770000	37760008	37769923	-266.011	-286.857	0.0004	200	251	41.6909	5.78233	LOC105322741
LG1_37760001_37770000	LG1	37760001	37770000	37760008	37769923	-266.011	-286.857	0.0004	200	251	41.6909	5.78233	LOC105330347
LG1_37760001_37770000	LG1	37760001	37770000	37760008	37769923	-266.011	-286.857	0.0004	200	251	41.6909	5.78233	LOC105330348
LG1_37230001_37240000	LG1	37230001	37240000	37230155	37237788	-116.605	-137.379	0.0004	91	91	41.5488	5.76163	LOC105337347
LG3_31290001_31300000	LG3	31290001	31300000	31290031	31299591	-277.045	-297.819	0.0002	200	238	41.5474	3.6017	LOC105346770
LG3_31290001_31300000	LG3	31290001	31300000	31290031	31299591	-277.045	-297.819	0.0002	200	238	41.5474	3.6017	LOC105346771
LG7_31450001_31460000	LG7	31450001	31460000	31450022	31459977	-238.61	-259.34	0.0004	200	212	41.4585	6.25849	LOC105343952
LG7_44270001_44280000	LG7	44270001	44280000	44271631	44279804	-269.34	-290.001	0.0002	200	220	41.3218	6.23689	LOC105324881
LG7_44270001_44280000	LG7	44270001	44280000	44271631	44279804	-269.34	-290.001	0.0002	200	220	41.3218	6.23689	LOC105324882
LG10_32350001_32360000	LG10	32350001	32360000	32350789	32359990	-288.52	-309.114	0.0006	200	277	41.1885	4.36633	LOC105332564
LG10_34490001_34500000	LG10	34490001	34500000	34490007	34499979	-272.99	-293.55	0.0006	200	252	41.1207	4.3587	LOC105338807
LG10_06100001_06110000	LG10	6100001	6110000	6100008	6109919	-323.974	-344.476	0.0006	200	284	41.0043	4.34559	LOC105317540
LG10_06100001_06110000	LG10	6100001	6110000	6100008	6109919	-323.974	-344.476	0.0006	200	284	41.0043	4.34559	LOC105317541
LG7_15390001_15400000	LG7	15390001	15400000	15390063	15399985	-183.108	-203.563	0.0006	200	287	40.9113	6.17203	LOC105320782
LG7_41920001_41930000	LG7	41920001	41930000	41920054	41929536	-247.125	-267.58	0.0004	200	242	40.91	6.17184	LOC105320090
LG7_41920001_41930000	LG7	41920001	41930000	41920054	41929536	-247.125	-267.58	0.0004	200	242	40.91	6.17184	LOC105320091
LG7_53380001_53390000	LG7	53380001	53390000	53380078	53389862	-224.271	-244.68	0.0006	126	126	40.8186	6.1574	LOC105344352
LG3_31580001_31590000	LG3	31580001	31590000	31580495	31589721	-288.688	-309.043	0.0004	200	244	40.7083	3.5226	LOC105324612
LG3_16120001_16130000	LG3	16120001	16130000	16120009	16129087	-274.326	-294.664	0.0006	190	190	40.676	3.51955	LOC105346010
LG9_11610001_11620000	LG9	11610001	11620000	11612829	11619814	-226.029	-246.364	0.0002	200	217	40.6707	4.8747	LOC105345672
LG10_32460001_32470000	LG10	32460001	32470000	32460016	32469782	-154.796	-175.108	0.0008	137	137	40.623	4.30266	LOC105332537
LG10_32460001_32470000	LG10	32460001	32470000	32460016	32469782	-154.796	-175.108	0.0008	137	137	40.623	4.30266	LOC117684433
LG8_09480001_09490000	LG8	9480001	9490000	9480518	9489863	-209.216	-229.522	0.0004	200	256	40.6121	4.32262	LOC105326306
LG8_42120001_42130000	LG8	42120001	42130000	42120004	42129812	-213.854	-234.148	0.0002	200	247	40.5894	4.32005	LOC105336951
LG8_42120001_42130000	LG8	42120001	42130000	42120004	42129812	-213.854	-234.148	0.0002	200	247	40.5894	4.32005	LOC117682554
LG3_20270001_20280000	LG3	20270001	20280000	20270008	20279973	-109.976	-130.243	0.0008	77	77	40.5339	3.50616	LOC105340618
LG10_30210001_30220000	LG10	30210001	30220000	30210244	30219953	-117.416	-137.679	0.0002	133	133	40.5255	4.2917	LOC109619435
LG10_30210001_30220000	LG10	30210001	30220000	30210244	30219953	-117.416	-137.679	0.0002	133	133	40.5255	4.2917	LOC117684403
LG10_30210001_30220000	LG10	30210001	30220000	30210244	30219953	-117.416	-137.679	0.0002	133	133	40.5255	4.2917	LOC117684404
LG8_00240001_00250000	LG8	240001	250000	240661	249876	-36.4702	-56.7281	0.003	50	50	40.5157	4.31168	-
LG3_28300001_28310000	LG3	28300001	28310000	28300018	28309995	-290.661	-310.909	0.0008	184	184	40.4966	3.50265	-
NW_022994939.1_00220001_00230000	NW_022994939.1	220001	230000	220358	229977	-206.972	-227.18	0.0002	157	157	40.4151	2.99677	LOC105327687
NW_022994939.1_00220001_00230000	NW_022994939.1	220001	230000	220358	229977	-206.972	-227.18	0.0002	157	157	40.4151	2.99677	LOC109618693
LG5_63390001_63400000	LG5	63390001	63400000	63390004	63399740	-26.3141	-46.5193	0.001	23	23	40.4103	7.75869	LOC117690771
LG3_27950001_27960000	LG3	27950001	27960000	27950018	27959996	-155.971	-176.168	0.0004	150	150	40.3935	3.49293	LOC105319614
LG3_27950001_27960000	LG3	27950001	27960000	27950018	27959996	-155.971	-176.168	0.0004	150	150	40.3935	3.49293	LOC105319615
LG3_27950001_27960000	LG3	27950001	27960000	27950018	27959996	-155.971	-176.168	0.0004	150	150	40.3935	3.49293	LOC105319616
LG10_34590001_34600000	LG10	34590001	34600000	34590117	34599936	-304.081	-324.251	0.0006	200	297	40.3409	4.27091	LOC105339182
LG10_34590001_34600000	LG10	34590001	34600000	34590117	34599936	-304.081	-324.251	0.0006	200	297	40.3409	4.27091	LOC105339185
LG8_05050001_05060000	LG8	5050001	5060000	5050122	5059694	-204.676	-224.817	0.0004	200	207	40.2825	4.28518	LOC105343874
LG7_14830001_14840000	LG7	14830001	14840000	14830004	14839987	-67.408	-87.5267	0.0006	55	55	40.2375	6.06559	LOC105334372
LG7_45340001_45350000	LG7	45340001	45350000	45340020	45349972	-235.861	-255.956	0.0006	200	205	40.1901	6.0581	LOC105337420
LG7_45340001_45350000	LG7	45340001	45350000	45340020	45349972	-235.861	-255.956	0.0006	200	205	40.1901	6.0581	LOC105343578
LG4_22250001_22260000	LG4	22250001	22260000	22250009	22259701	-41.2122	-61.294	0.001	132	132	40.1635	5.83372	LOC105337492
LG4_22250001_22260000	LG4	22250001	22260000	22250009	22259701	-41.2122	-61.294	0.001	132	132	40.1635	5.83372	LOC117690386
LG10_52390001_52400000	LG10	52390001	52400000	52390216	52399984	-129.308	-149.311	0.001	158	158	40.0074	4.23337	LOC105320057
LG10_52390001_52400000	LG10	52390001	52400000	52390216	52399984	-129.308	-149.311	0.001	158	158	40.0074	4.23337	LOC117684183
LG9_35620001_35630000	LG9	35620001	35630000	35621074	35626829	-58.6154	-78.6015	0.0002	52	52	39.9721	4.78567	LOC105322451
LG6_07900001_07910000	LG6	7900001	7910000	7900015	7909951	-314.434	-334.383	0.0004	200	229	39.8984	7.9947	LOC105321709
LG7_08290001_08300000	LG7	8290001	8300000	8290430	8299969	-96.7226	-116.67	0.0002	117	117	39.895	6.01147	LOC105348935
LG7_08290001_08300000	LG7	8290001	8300000	8290430	8299969	-96.7226	-116.67	0.0002	117	117	39.895	6.01147	LOC105348941
LG2_56070001_56080000	LG2	56070001	56080000	56070027	56078789	-63.1694	-83.0733	0.001	108	108	39.8078	10.532	LOC105340708
LG7_28080001_28090000	LG7	28080001	28090000	28080055	28089927	-84.9501	-104.854	0.001	151	151	39.807	5.99757	LOC117681819
LG3_31050001_31060000	LG3	31050001	31060000	31050428	31059849	-105.544	-125.427	0.001	56	56	39.7657	3.43375	LOC105322748
LG10_31840001_31850000	LG10	31840001	31850000	31840069	31849853	-239.394	-259.256	0.0006	200	488	39.7242	4.20148	LOC105326036
LG10_31840001_31850000	LG10	31840001	31850000	31840069	31849853	-239.394	-259.256	0.0006	200	488	39.7242	4.20148	LOC105326045
LG9_10880001_10890000	LG9	10880001	10890000	10880038	10889813	-364.582	-384.431	0.0002	200	274	39.6984	4.75078	LOC105342881
LG3_15920001_15930000	LG3	15920001	15930000	15922985	15929977	-54.7641	-74.5888	0.001	66	66	39.6493	3.42278	LOC117689155
LG2_10820001_10830000	LG2	10820001	10830000	10821958	10825933	-100.54	-120.343	0.0002	103	103	39.6061	10.4772	-
LG3_17720001_17730000	LG3	17720001	17730000	17720072	17729968	-280.139	-299.921	0.0004	200	242	39.5646	3.41479	LOC105325728
LG3_17720001_17730000	LG3	17720001	17730000	17720072	17729968	-280.139	-299.921	0.0004	200	242	39.5646	3.41479	LOC105325730
NW_022994955.1_00350001_00360000	NW_022994955.1	350001	360000	350063	358898	-325.945	-345.725	0.0001	200	215	39.5592	2.26508	LOC117686644
LG3_46040001_46050000	LG3	46040001	46050000	46040054	46049964	-252.908	-272.68	0.0006	200	218	39.5451	3.41295	-
LG5_72520001_72530000	LG5	72520001	72530000	72521447	72529978	-233.261	-253.029	0.0004	200	371	39.537	7.58522	LOC105320261
LG3_20190001_20200000	LG3	20190001	20200000	20190073	20199975	-243.501	-263.235	0.0008	200	277	39.4693	3.4058	LOC105340614
LG10_33370001_33380000	LG10	33370001	33380000	33370018	33379981	-335.752	-355.461	0.0006	186	186	39.4181	4.16701	LOC105336635
LG6_05220001_05230000	LG6	5220001	5230000	5221692	5229996	-82.8988	-102.6	0.0002	95	95	39.4028	7.89203	LOC117692586
LG8_43960001_43970000	LG8	43960001	43970000	43960288	43969828	-266.743	-286.422	0.0001	200	266	39.3581	4.18018	LOC105319398
LG8_43960001_43970000	LG8	43960001	43970000	43960288	43969828	-266.743	-286.422	0.0001	200	266	39.3581	4.18018	LOC105319399
LG3_18000001_18010000	LG3	18000001	18010000	18000034	18009991	-258.91	-278.573	0.0004	200	281	39.3259	3.39229	LOC105317185
LG1_11590001_11600000	LG1	11590001	11600000	11590209	11599950	-255.704	-275.361	0.0004	200	299	39.314	5.436	LOC105335295
LG9_35490001_35500000	LG9	35490001	35500000	35490126	35499435	-101.901	-121.52	0.0006	154	154	39.2392	4.69226	LOC105332751
LG1_03580001_03590000	LG1	3580001	3590000	3580009	3589027	-258.616	-278.235	0.0004	197	197	39.2386	5.42502	LOC105338360
LG1_03580001_03590000	LG1	3580001	3590000	3580009	3589027	-258.616	-278.235	0.0004	197	197	39.2386	5.42502	LOC105338369
LG1_38530001_38540000	LG1	38530001	38540000	38530133	38539555	-214.8	-234.41	0.0002	200	209	39.2193	5.42221	LOC105334161
LG9_23620001_23630000	LG9	23620001	23630000	23620060	23629714	-251.073	-270.673	0.0002	200	313	39.2012	4.68742	LOC105348623
LG9_23620001_23630000	LG9	23620001	23630000	23620060	23629714	-251.073	-270.673	0.0002	200	313	39.2012	4.68742	LOC105348624
LG6_10880001_10890000	LG6	10880001	10890000	10880043	10889998	-84.4635	-104.058	0.0008	133	133	39.1886	7.84765	LOC105328606
LG6_10880001_10890000	LG6	10880001	10890000	10880043	10889998	-84.4635	-104.058	0.0008	133	133	39.1886	7.84765	LOC117692801
LG6_34960001_34970000	LG6	34960001	34970000	34960004	34969994	-292.951	-312.506	0.0002	189	189	39.1108	7.83153	LOC105348874
LG6_34960001_34970000	LG6	34960001	34970000	34960004	34969994	-292.951	-312.506	0.0002	189	189	39.1108	7.83153	LOC105348875
LG6_34960001_34970000	LG6	34960001	34970000	34960004	34969994	-292.951	-312.506	0.0002	189	189	39.1108	7.83153	LOC105348876
LG8_29350001_29360000	LG8	29350001	29360000	29353679	29357835	-162.585	-182.046	0.0002	185	185	38.9224	4.13068	LOC105343519
LG7_40610001_40620000	LG7	40610001	40620000	40610011	40618556	-240.99	-260.321	0.0002	200	221	38.6614	5.81658	LOC105334851
LG7_40610001_40620000	LG7	40610001	40620000	40610011	40618556	-240.99	-260.321	0.0002	200	221	38.6614	5.81658	LOC105334852
LG7_40610001_40620000	LG7	40610001	40620000	40610011	40618556	-240.99	-260.321	0.0002	200	221	38.6614	5.81658	LOC105334856
LG4_46930001_46940000	LG4	46930001	46940000	46930346	46939320	-248.064	-267.389	0.0004	200	213	38.6498	5.60353	LOC109620157
LG8_56540001_56550000	LG8	56540001	56550000	56549443	56549698	-5.14828	-24.473	0.0004	11	11	38.6495	4.09969	LOC117682341
LG3_28700001_28710000	LG3	28700001	28710000	28705211	28709664	-99.9409	-119.233	0.0004	89	89	38.5844	3.32239	LOC105329309
LG3_28700001_28710000	LG3	28700001	28710000	28705211	28709664	-99.9409	-119.233	0.0004	89	89	38.5844	3.32239	LOC117689147
LG3_16630001_16640000	LG3	16630001	16640000	16630077	16639933	-156.958	-176.163	0.0004	145	145	38.4084	3.3058	LOC105345320
LG4_35750001_35760000	LG4	35750001	35760000	35754196	35759588	-36.2711	-55.4682	0.0008	38	38	38.3943	5.56467	LOC105349041
LG4_35750001_35760000	LG4	35750001	35760000	35754196	35759588	-36.2711	-55.4682	0.0008	38	38	38.3943	5.56467	LOC105349042
LG8_38160001_38170000	LG8	38160001	38170000	38160053	38169375	-265.206	-284.401	0.0004	200	258	38.3893	4.07013	LOC105335450
LG8_38160001_38170000	LG8	38160001	38170000	38160053	38169375	-265.206	-284.401	0.0004	200	258	38.3893	4.07013	LOC105335458
LG3_28040001_28050000	LG3	28040001	28050000	28042077	28047563	-37.5352	-56.7236	0.0008	22	22	38.3768	3.30282	LOC105335823
LG4_34050001_34060000	LG4	34050001	34060000	34050193	34059992	-218.798	-237.986	0.0002	195	195	38.3762	5.56192	LOC105323829
LG5_14930001_14940000	LG5	14930001	14940000	14930013	14937867	-234.22	-253.398	0.0002	200	269	38.3565	7.35077	LOC105339847
LG8_46500001_46510000	LG8	46500001	46510000	46500617	46509799	-129.235	-148.312	0.001	200	273	38.1531	4.04329	LOC105317878
LG10_39410001_39420000	LG10	39410001	39420000	39410017	39419930	-248.024	-267.092	0.0004	198	198	38.1371	4.02279	LOC105347283
LG10_39410001_39420000	LG10	39410001	39420000	39410017	39419930	-248.024	-267.092	0.0004	198	198	38.1371	4.02279	LOC105347295
LG5_28950001_28960000	LG5	28950001	28960000	28950111	28959853	-309.839	-328.882	0.0006	200	207	38.0861	7.29704	LOC105321998
LG5_28950001_28960000	LG5	28950001	28960000	28950111	28959853	-309.839	-328.882	0.0006	200	207	38.0861	7.29704	LOC105321999
LG8_22490001_22500000	LG8	22490001	22500000	22490285	22499832	-55.5873	-74.6302	0.001	74	74	38.0858	4.03565	LOC105339419
LG8_27000001_27010000	LG8	27000001	27010000	27000968	27009922	-247.207	-266.25	0.0004	200	248	38.0849	4.03555	LOC105318889
LG8_27000001_27010000	LG8	27000001	27010000	27000968	27009922	-247.207	-266.25	0.0004	200	248	38.0849	4.03555	LOC105320553
LG5_13510001_13520000	LG5	13510001	13520000	13510028	13519760	-141.799	-160.83	0.0006	131	131	38.0616	7.29218	LOC105339199
LG5_13510001_13520000	LG5	13510001	13520000	13510028	13519760	-141.799	-160.83	0.0006	131	131	38.0616	7.29218	LOC105339200
LG3_14200001_14210000	LG3	14200001	14210000	14200001	14209881	-186.805	-205.835	0.0004	174	174	38.0603	3.27298	LOC105330806
LG3_14200001_14210000	LG3	14200001	14210000	14200001	14209881	-186.805	-205.835	0.0004	174	174	38.0603	3.27298	LOC105330809
LG3_18970001_18980000	LG3	18970001	18980000	18970018	18979884	-249.115	-268.145	0.0002	200	328	38.0597	3.27293	LOC105341769
LG3_18970001_18980000	LG3	18970001	18980000	18970018	18979884	-249.115	-268.145	0.0002	200	328	38.0597	3.27293	LOC105341770
LG3_18970001_18980000	LG3	18970001	18980000	18970018	18979884	-249.115	-268.145	0.0002	200	328	38.0597	3.27293	LOC105341771
LG9_16190001_16200000	LG9	16190001	16200000	16190011	16199987	-247.368	-266.359	0.0004	200	286	37.9827	4.53214	LOC105317107
LG9_16190001_16200000	LG9	16190001	16200000	16190011	16199987	-247.368	-266.359	0.0004	200	286	37.9827	4.53214	LOC105329312
LG9_22890001_22900000	LG9	22890001	22900000	22890187	22899978	-283.182	-302.167	0.0004	200	217	37.971	4.53064	-
LG9_05990001_06000000	LG9	5990001	6000000	5990196	5999890	-345.962	-364.931	0.0001	200	337	37.9362	4.52621	LOC105342910
LG3_31460001_31470000	LG3	31460001	31470000	31460199	31468637	-112.737	-131.688	0.0006	120	120	37.9023	3.25809	LOC105317965
LG1_46780001_46790000	LG1	46780001	46790000	46780003	46789985	-162.706	-181.64	0.0006	137	137	37.8689	5.22545	LOC105330518
LG1_46780001_46790000	LG1	46780001	46790000	46780003	46789985	-162.706	-181.64	0.0006	137	137	37.8689	5.22545	LOC105330524
LG1_44300001_44310000	LG1	44300001	44310000	44303053	44309809	-165.457	-184.33	0.0001	137	137	37.7457	5.20751	LOC105327271
LG4_36610001_36620000	LG4	36610001	36620000	36610026	36619976	-244.324	-263.185	0.0006	200	259	37.7212	5.46231	LOC105335265
LG7_45790001_45800000	LG7	45790001	45800000	45790001	45799932	-279.532	-298.333	0.0002	200	244	37.6022	5.64924	LOC105338678
LG4_32770001_32780000	LG4	32770001	32780000	32770410	32779957	-151.736	-170.504	0.0004	200	290	37.5348	5.43396	LOC117689862
LG4_32770001_32780000	LG4	32770001	32780000	32770410	32779957	-151.736	-170.504	0.0004	200	290	37.5348	5.43396	LOC117689863
LG1_45490001_45500000	LG1	45490001	45500000	45490045	45494194	-79.3341	-98.0244	0.0006	71	71	37.3806	5.1543	LOC117693169
LG3_30940001_30950000	LG3	30940001	30950000	30941797	30949814	-210.704	-229.384	0.0002	141	141	37.3611	3.20707	LOC105327148
LG2_22240001_22250000	LG2	22240001	22250000	22241613	22249995	-75.8267	-94.4822	0.0004	83	83	37.311	9.85319	LOC117687133
LG3_33440001_33450000	LG3	33440001	33450000	33440051	33449972	-331.67	-350.287	0.0002	200	259	37.2336	3.19506	LOC105330539
LG4_29520001_29530000	LG4	29520001	29530000	29523052	29529831	-66.8727	-85.4364	0.0006	39	39	37.1273	5.37201	LOC105325641
LG3_13950001_13960000	LG3	13950001	13960000	13950112	13959830	-273.665	-292.224	0.0006	200	352	37.1179	3.18415	LOC105349073
LG8_33710001_33720000	LG8	33710001	33720000	33712858	33719633	-224.239	-242.783	0.0004	200	225	37.0869	3.92218	LOC105323956
LG8_33710001_33720000	LG8	33710001	33720000	33712858	33719633	-224.239	-242.783	0.0004	200	225	37.0869	3.92218	LOC105327023
NW_022994904.1_00040001_00050000	NW_022994904.1	40001	50000	40031	49973	-255.078	-273.614	0.0004	200	348	37.0724	1.67472	LOC105327226
LG1_45920001_45930000	LG1	45920001	45930000	45922650	45929991	-112.87	-131.394	0.0004	99	99	37.0476	5.10578	LOC105333374
LG1_45920001_45930000	LG1	45920001	45930000	45922650	45929991	-112.87	-131.394	0.0004	99	99	37.0476	5.10578	LOC105333375
LG6_04120001_04130000	LG6	4120001	4130000	4120026	4129986	-263.903	-282.426	0.0006	191	191	37.0445	7.40344	LOC105320181
LG9_25760001_25770000	LG9	25760001	25770000	25760057	25769990	-209.595	-228.097	0.0002	200	331	37.0048	4.40751	LOC105320613
LG1_03950001_03960000	LG1	3950001	3960000	3954256	3959966	-205.296	-223.79	0.0004	193	193	36.9874	5.09701	-
LG10_46200001_46210000	LG10	46200001	46210000	46200009	46209917	-263.722	-282.2	0.0004	147	147	36.9558	3.8898	-
LG2_53600001_53610000	LG2	53600001	53610000	53600044	53609538	-250.077	-268.407	0.0002	200	230	36.6606	9.67637	LOC105326944
LG8_27130001_27140000	LG8	27130001	27140000	27130057	27138794	-341.161	-359.433	0.0002	200	213	36.543	3.8604	LOC105325917
LG8_27130001_27140000	LG8	27130001	27140000	27130057	27138794	-341.161	-359.433	0.0002	200	213	36.543	3.8604	LOC109617521
LG6_13730001_13740000	LG6	13730001	13740000	13736288	13739989	-147.305	-165.548	0.0002	134	134	36.4872	7.28799	LOC105325751
LG7_42290001_42300000	LG7	42290001	42300000	42290380	42295316	-159.302	-177.522	0.0004	147	147	36.44	5.46562	LOC105348541
LG7_42290001_42300000	LG7	42290001	42300000	42290380	42295316	-159.302	-177.522	0.0004	147	147	36.44	5.46562	LOC117681229
LG8_49290001_49300000	LG8	49290001	49300000	49290111	49299980	-172.894	-191.096	0.0006	200	203	36.404	3.84461	-
LG3_29210001_29220000	LG3	29210001	29220000	29211623	29219774	-196.507	-214.703	0.0004	173	173	36.3923	3.11575	LOC105322527
LG1_03010001_03020000	LG1	3010001	3020000	3010204	3016277	-28.1153	-46.2985	0.0008	20	20	36.3664	5.00654	LOC117680455
LG4_19190001_19200000	LG4	19190001	19200000	19191267	19199931	-126.818	-144.997	0.0002	200	227	36.3571	5.25488	LOC109618618
LG1_08930001_08940000	LG1	8930001	8940000	8930001	8939958	-199.887	-218.061	0.0006	200	283	36.3491	5.00401	LOC117693005
LG10_34370001_34380000	LG10	34370001	34380000	34370252	34379954	-232.356	-250.53	0.0006	179	179	36.3488	3.82146	LOC105338793
LG10_36770001_36780000	LG10	36770001	36780000	36770013	36779870	-307.884	-326.043	0.0002	191	191	36.3186	3.81806	-
LG3_31020001_31030000	LG3	31020001	31030000	31020214	31029961	-304.026	-322.179	0.0004	200	306	36.3056	3.10757	LOC105322747
LG3_44950001_44960000	LG3	44950001	44960000	44950019	44959997	-213.478	-231.597	0.0008	168	168	36.2389	3.10129	LOC105342293
LG1_38940001_38950000	LG1	38940001	38950000	38940027	38949823	-230.373	-248.456	0.0006	200	413	36.1663	4.97738	LOC105324644
LG1_38940001_38950000	LG1	38940001	38950000	38940027	38949823	-230.373	-248.456	0.0006	200	413	36.1663	4.97738	Trnaw-cca-5
LG1_38940001_38950000	LG1	38940001	38950000	38940027	38949823	-230.373	-248.456	0.0006	200	413	36.1663	4.97738	Trnaw-cca-6
LG1_38940001_38950000	LG1	38940001	38950000	38940027	38949823	-230.373	-248.456	0.0006	200	413	36.1663	4.97738	Trnaw-cca-7
LG1_38940001_38950000	LG1	38940001	38950000	38940027	38949823	-230.373	-248.456	0.0006	200	413	36.1663	4.97738	Trnaw-cca-8
LG8_31000001_31010000	LG8	31000001	31010000	31000266	31007065	-59.1688	-77.2205	0.0006	40	40	36.1033	3.81045	LOC105338067
LG6_13410001_13420000	LG6	13410001	13420000	13410068	13419927	-180.579	-198.582	0.0006	200	217	36.0048	7.18805	-
LG3_27070001_27080000	LG3	27070001	27080000	27070050	27079994	-315.311	-333.308	0.0008	200	250	35.9941	3.07822	LOC105327994
LG3_27070001_27080000	LG3	27070001	27080000	27070050	27079994	-315.311	-333.308	0.0008	200	250	35.9941	3.07822	LOC105327995
LG3_28330001_28340000	LG3	28330001	28340000	28330009	28339982	-304.214	-322.2	0.0002	200	413	35.9713	3.07607	LOC105338038
LG8_53760001_53770000	LG8	53760001	53770000	53765065	53765950	-37.5642	-55.5441	0.0002	32	32	35.9599	3.79416	LOC117682118
LG3_19360001_19370000	LG3	19360001	19370000	19361293	19369940	-127.346	-145.316	0.0004	119	119	35.9418	3.07328	LOC105318635
LG3_19360001_19370000	LG3	19360001	19370000	19361293	19369940	-127.346	-145.316	0.0004	119	119	35.9418	3.07328	LOC105318636
LG6_20590001_20600000	LG6	20590001	20600000	20590077	20599725	-234.327	-252.241	0.0002	148	148	35.8268	7.15117	LOC105332807
LG7_53370001_53380000	LG7	53370001	53380000	53370012	53379511	-161.544	-179.408	0.0002	99	99	35.7284	5.35318	LOC105344352
LG3_26330001_26340000	LG3	26330001	26340000	26330456	26339286	-119.391	-137.193	0.0002	109	109	35.6036	3.0414	LOC117689312
LG5_27060001_27070000	LG5	27060001	27070000	27060018	27069941	-199.765	-217.567	0.0002	200	217	35.603	6.80386	LOC105333406
LG9_19430001_19440000	LG9	19430001	19440000	19431821	19439677	-179.898	-197.662	0.0004	163	163	35.5275	4.21924	LOC105333792
LG3_14550001_14560000	LG3	14550001	14560000	14553104	14559999	-129.305	-147.066	0.0006	200	228	35.5202	3.03354	LOC117689278
LG1_27500001_27510000	LG1	27500001	27510000	27502367	27509930	-90.7554	-108.515	0.0006	73	73	35.5193	4.8831	LOC117684340
LG1_27500001_27510000	LG1	27500001	27510000	27502367	27509930	-90.7554	-108.515	0.0006	73	73	35.5193	4.8831	LOC117684344
LG10_32940001_32950000	LG10	32940001	32950000	32940085	32949994	-219.027	-236.787	0.0002	200	211	35.5184	3.72797	LOC105329275
LG10_32940001_32950000	LG10	32940001	32950000	32940085	32949994	-219.027	-236.787	0.0002	200	211	35.5184	3.72797	LOC105329276
LG4_33410001_33420000	LG4	33410001	33420000	33411471	33419285	-91.6213	-109.324	0.0006	200	277	35.4056	5.11018	LOC105332093
LG4_33410001_33420000	LG4	33410001	33420000	33411471	33419285	-91.6213	-109.324	0.0006	200	277	35.4056	5.11018	LOC117680664
LG7_47650001_47660000	LG7	47650001	47660000	47650151	47659996	-145.993	-163.695	0.0006	200	287	35.404	5.30193	LOC105317450
LG5_34250001_34260000	LG5	34250001	34260000	34250870	34259940	-61.8748	-79.5698	0.0006	97	97	35.39	6.76155	LOC105348139
LG1_06410001_06420000	LG1	6410001	6420000	6410016	6419501	-269.635	-287.269	0.0002	200	328	35.268	4.84649	LOC105342014
LG1_06410001_06420000	LG1	6410001	6420000	6410016	6419501	-269.635	-287.269	0.0002	200	328	35.268	4.84649	LOC105342016
LG8_28320001_28330000	LG8	28320001	28330000	28320162	28329977	-130.77	-148.396	0.0004	144	144	35.2506	3.71359	LOC117682667
LG8_28320001_28330000	LG8	28320001	28330000	28320162	28329977	-130.77	-148.396	0.0004	144	144	35.2506	3.71359	LOC117683068
LG3_28100001_28110000	LG3	28100001	28110000	28100012	28109969	-291.92	-309.515	0.0006	200	347	35.1901	3.00243	LOC105325827
LG3_28100001_28110000	LG3	28100001	28110000	28100012	28109969	-291.92	-309.515	0.0006	200	347	35.1901	3.00243	LOC105325828
LG4_19570001_19580000	LG4	19570001	19580000	19570084	19579877	-298.103	-315.687	0.0006	200	207	35.1691	5.07422	LOC105339345
LG3_15630001_15640000	LG3	15630001	15640000	15630004	15639978	-300.91	-318.49	0.0006	200	247	35.1601	2.9996	-
LG3_16700001_16710000	LG3	16700001	16710000	16700009	16709956	-275.029	-292.604	0.0004	200	203	35.1497	2.99862	LOC117689250
LG7_47080001_47090000	LG7	47080001	47090000	47080002	47088727	-182.654	-200.211	0.0006	200	287	35.1124	5.25587	LOC105321555
LG7_47080001_47090000	LG7	47080001	47090000	47080002	47088727	-182.654	-200.211	0.0006	200	287	35.1124	5.25587	LOC105334227
LG7_47080001_47090000	LG7	47080001	47090000	47080002	47088727	-182.654	-200.211	0.0006	200	287	35.1124	5.25587	LOC109619520
LG3_14320001_14330000	LG3	14320001	14330000	14320042	14329987	-260.167	-277.707	0.0006	200	300	35.0798	2.99202	LOC105326362
LG10_34450001_34460000	LG10	34450001	34460000	34450024	34459838	-34.7235	-52.2254	0.001	101	101	35.0038	3.67003	-
NW_022994921.1_00260001_00270000	NW_022994921.1	260001	270000	260050	269848	-268.512	-286.004	0.0004	200	260	34.9839	4.93287	LOC105335061
NW_022994921.1_00260001_00270000	NW_022994921.1	260001	270000	260050	269848	-268.512	-286.004	0.0004	200	260	34.9839	4.93287	LOC105335062
LG7_54330001_54340000	LG7	54330001	54340000	54330004	54339900	-233.456	-250.942	0.0004	200	238	34.9719	5.23367	LOC105321043
LG9_13650001_13660000	LG9	13650001	13660000	13651686	13659957	-263.683	-281.119	0.0004	188	188	34.8719	4.13569	-
LG10_34470001_34480000	LG10	34470001	34480000	34470009	34479993	-248.379	-265.789	0.0002	200	213	34.8198	3.64932	LOC105338803
LG10_34470001_34480000	LG10	34470001	34480000	34470009	34479993	-248.379	-265.789	0.0002	200	213	34.8198	3.64932	LOC105338805
LG10_33150001_33160000	LG10	33150001	33160000	33150025	33159937	-264.7	-282.095	0.0004	196	196	34.7895	3.64591	LOC105331405
LG10_33150001_33160000	LG10	33150001	33160000	33150025	33159937	-264.7	-282.095	0.0004	196	196	34.7895	3.64591	LOC105331406
LG4_13160001_13170000	LG4	13160001	13170000	13160168	13169386	-269.147	-286.524	0.0004	200	203	34.7523	5.01084	LOC105344137
LG3_20830001_20840000	LG3	20830001	20840000	20830008	20839965	-313.697	-331.052	0.0004	180	180	34.7089	2.95706	LOC105320844
LG3_20830001_20840000	LG3	20830001	20840000	20830008	20839965	-313.697	-331.052	0.0004	180	180	34.7089	2.95706	LOC105320845
LG10_45550001_45560000	LG10	45550001	45560000	45550067	45559169	-209.516	-226.867	0.0004	105	105	34.7003	3.63587	LOC105319698
LG10_45550001_45560000	LG10	45550001	45560000	45550067	45559169	-209.516	-226.867	0.0004	105	105	34.7003	3.63587	LOC117684933
LG3_28810001_28820000	LG3	28810001	28820000	28810458	28819973	-261.48	-278.799	0.0004	200	230	34.6394	2.95051	-
LG1_40650001_40660000	LG1	40650001	40660000	40651353	40659982	-201.74	-219.047	0.0004	200	227	34.6148	4.75131	LOC105347321
LG3_39700001_39710000	LG3	39700001	39710000	39700002	39708103	-97.1266	-114.422	0.0004	103	103	34.5913	2.94598	LOC105339593
LG3_17030001_17040000	LG3	17030001	17040000	17030076	17039956	-206.701	-223.927	0.0004	133	133	34.4522	2.93286	LOC105342042
LG3_17030001_17040000	LG3	17030001	17040000	17030076	17039956	-206.701	-223.927	0.0004	133	133	34.4522	2.93286	LOC105342043
LG3_30950001_30960000	LG3	30950001	30960000	30950269	30959980	-239.749	-256.953	0.0006	200	253	34.4064	2.92855	-
LG1_37210001_37220000	LG1	37210001	37220000	37210146	37219970	-182.935	-200.127	0.0006	121	121	34.3839	4.71766	LOC105337346
LG1_37210001_37220000	LG1	37210001	37220000	37210146	37219970	-182.935	-200.127	0.0006	121	121	34.3839	4.71766	LOC105337347
LG9_12410001_12420000	LG9	12410001	12420000	12410443	12419981	-343.065	-360.248	0.0002	200	282	34.3662	4.07125	LOC105340823
LG8_32460001_32470000	LG8	32460001	32470000	32463169	32469972	-264.151	-281.312	0.0002	200	293	34.3226	3.60817	-
LG3_22570001_22580000	LG3	22570001	22580000	22570012	22576733	-126.362	-143.5	0.0002	95	95	34.2754	2.9162	LOC105329461
LG9_18990001_19000000	LG9	18990001	19000000	18990062	18999912	-281.284	-298.417	0.0006	188	188	34.266	4.05848	LOC105324148
LG4_16450001_16460000	LG4	16450001	16460000	16450012	16456681	-198.429	-215.518	0.0004	151	151	34.1772	4.92338	LOC105335418
LG4_16450001_16460000	LG4	16450001	16460000	16450012	16456681	-198.429	-215.518	0.0004	151	151	34.1772	4.92338	LOC105336391
LG7_45860001_45870000	LG7	45860001	45870000	45860122	45869983	-208.22	-225.296	0.0002	164	164	34.1527	5.10424	LOC105322589
LG7_45860001_45870000	LG7	45860001	45870000	45860122	45869983	-208.22	-225.296	0.0002	164	164	34.1527	5.10424	LOC105322591
LG3_12100001_12110000	LG3	12100001	12110000	12100004	12109967	-173.977	-191.012	0.0004	187	187	34.0704	2.89687	LOC105346967
LG3_12100001_12110000	LG3	12100001	12110000	12100004	12109967	-173.977	-191.012	0.0004	187	187	34.0704	2.89687	LOC105346968
LG4_34460001_34470000	LG4	34460001	34470000	34460004	34469891	-238.339	-255.321	0.0004	200	214	33.9639	4.89094	LOC105324990
LG7_57020001_57030000	LG7	57020001	57030000	57020133	57029107	-49.8494	-66.8283	0.0008	48	48	33.9577	5.07344	-
LG9_15840001_15850000	LG9	15840001	15850000	15840042	15849955	-272.647	-289.621	0.0002	200	229	33.9478	4.01793
LG10_48130001_48140000	LG10	48130001	48140000	48130248	48139996	-167.925	-184.891	0.0002	130	130	33.932	3.54936	-
LG10_33160001_33170000	LG10	33160001	33170000	33160048	33169949	-241.645	-258.608	0.0002	179	179	33.9265	3.54875	LOC105331404
LG10_33160001_33170000	LG10	33160001	33170000	33160048	33169949	-241.645	-258.608	0.0002	179	179	33.9265	3.54875	LOC105331405

## Sheet: ZF vs. ZY
id	chrom	start	stop	pos_start	pos_stop	modelL	nullL	sel_coef	nSNPs	nSNPs_avail	xpclr	xpclr_norm	gene id
LG8_57070001_57080000	LG8	57070001	57080000	57070004	57079936	-341.808	-554.941	0.001	200	222	426.267	38.9991	-
LG8_57080001_57090000	LG8	57080001	57090000	57080163	57089870	-208.088	-406.686	0.003	172	172	397.196	36.328	-
LG3_15900001_15910000	LG3	15900001	15910000	15900065	15909942	-153.572	-311.139	0.003	84	84	315.134	27.862	LOC105327569
LG7_37240001_37250000	LG7	37240001	37250000	37240014	37249988	-267.704	-390.618	0.001	200	273	245.828	16.4121	LOC105344793
LG7_37240001_37250000	LG7	37240001	37250000	37240014	37249988	-267.704	-390.618	0.001	200	273	245.828	16.4121	LOC105344815
LG7_00950001_00960000	LG7	950001	960000	950113	959948	-330.043	-443.732	0.003	200	303	227.38	15.1588	LOC105336627
LG10_07740001_07750000	LG10	7740001	7750000	7740082	7749975	-192.099	-305.124	0.001	200	351	226.05	25.0731	LOC117684310
LG7_32470001_32480000	LG7	32470001	32480000	32470645	32477564	-41.4915	-153.208	0.01	106	106	223.433	14.8907	LOC105346082
LG7_27210001_27220000	LG7	27210001	27220000	27210356	27219966	-110.839	-219.041	0.003	138	138	216.404	14.4131	LOC105326741
LG3_15880001_15890000	LG3	15880001	15890000	15880046	15888098	-207.36	-313.984	0.001	177	177	213.249	18.772	LOC105327569
LG6_33770001_33780000	LG6	33770001	33780000	33770009	33778940	-139.189	-244.883	0.001	112	112	211.389	18.1038	LOC105337288
LG1_08920001_08930000	LG1	8920001	8930000	8920083	8929889	-245.115	-350.72	0.0008	187	187	211.212	20.5777	LOC105325136
LG8_57090001_57100000	LG8	57090001	57100000	57090011	57099725	-269.934	-373.885	0.001	198	198	207.902	18.9352	-
LG4_28800001_28810000	LG4	28800001	28810000	28800065	28809623	-235.502	-332.151	0.0008	200	242	193.299	27.3025	LOC105319934
LG6_38000001_38010000	LG6	38000001	38010000	38001859	38009997	-107.813	-204.007	0.001	91	91	192.389	16.4487	LOC105330745
LG7_26180001_26190000	LG7	26180001	26190000	26180026	26189956	-316.418	-411.309	0.001	200	305	189.783	12.6046	LOC105317582
LG10_43190001_43200000	LG10	43190001	43200000	43190418	43199708	-172.762	-267.238	0.0006	99	99	188.953	20.918	LOC105332163
LG10_47150001_47160000	LG10	47150001	47160000	47150051	47159962	-215.593	-309.837	0.0006	200	276	188.489	20.866	LOC105335506
LG4_19950001_19960000	LG4	19950001	19960000	19950011	19954251	-94.9005	-188.641	0.0008	166	166	187.481	26.4739	LOC109619003
LG3_40200001_40210000	LG3	40200001	40210000	40200064	40209935	-346.088	-439.208	0.0008	200	241	186.241	16.3624	LOC105341344
LG4_20070001_20080000	LG4	20070001	20080000	20070139	20079582	-202.174	-295.17	0.0008	187	187	185.993	26.262	LOC105340296
LG4_20070001_20080000	LG4	20070001	20080000	20070139	20079582	-202.174	-295.17	0.0008	187	187	185.993	26.262	LOC117690284
LG7_26840001_26850000	LG7	26840001	26850000	26840050	26849629	-224.726	-316.638	0.001	174	174	183.824	12.1998	LOC105331812
LG7_40510001_40520000	LG7	40510001	40520000	40510024	40517014	-190.581	-281.427	0.0008	200	302	181.692	12.055	LOC105330125
LG7_40510001_40520000	LG7	40510001	40520000	40510024	40517014	-190.581	-281.427	0.0008	200	302	181.692	12.055	LOC117681147
LG5_15500001_15510000	LG5	15500001	15510000	15500200	15509676	-278.011	-365.962	0.0008	188	188	175.902	27.746	LOC105332808
LG7_35480001_35490000	LG7	35480001	35490000	35480632	35489992	-139.063	-226.612	0.003	149	149	175.097	11.6069	LOC105348340
LG2_01630001_01640000	LG2	1630001	1640000	1630610	1639997	-229.923	-317.252	0.001	197	197	174.658	16.7387	LOC105342841
LG2_19970001_19980000	LG2	19970001	19980000	19970074	19979920	-230.435	-317.458	0.0006	200	276	174.045	16.679	LOC105331333
LG3_48670001_48680000	LG3	48670001	48680000	48670225	48679949	-165.658	-249.498	0.001	107	107	167.681	14.7065	-
LG2_47390001_47400000	LG2	47390001	47400000	47390014	47399965	-235.819	-318.573	0.0008	200	241	165.507	15.8472	LOC105337985
LG3_35880001_35890000	LG3	35880001	35890000	35881302	35889956	-206.194	-288.39	0.001	144	144	164.394	14.4132	-
LG7_26450001_26460000	LG7	26450001	26460000	26450546	26459996	-241.317	-323.308	0.0006	184	184	163.981	10.8518	-
LG7_26850001_26860000	LG7	26850001	26860000	26850138	26859158	-184.531	-265.723	0.0008	200	217	162.384	10.7433	-
LG6_08100001_08110000	LG6	8100001	8110000	8100001	8109841	-261.409	-341.368	0.0008	200	281	159.919	13.6203	LOC105321716
LG6_08100001_08110000	LG6	8100001	8110000	8100001	8109841	-261.409	-341.368	0.0008	200	281	159.919	13.6203	LOC105321717
LG6_38020001_38030000	LG6	38020001	38030000	38020071	38029848	-190.607	-267.065	0.0006	96	96	152.915	13.0102	LOC105330746
LG7_33360001_33370000	LG7	33360001	33370000	33362062	33369957	-240.462	-315.61	0.001	190	190	150.296	9.92206	LOC105326697
LG7_42310001_42320000	LG7	42310001	42320000	42310636	42319968	-228.711	-303.739	0.0006	200	249	150.055	9.90569	LOC105348539
LG7_42310001_42320000	LG7	42310001	42320000	42310636	42319968	-228.711	-303.739	0.0006	200	249	150.055	9.90569	LOC117681230
LG7_33290001_33300000	LG7	33290001	33300000	33290055	33299985	-218.839	-291.401	0.001	200	225	145.126	9.57081	LOC105329842
LG7_33290001_33300000	LG7	33290001	33300000	33290055	33299985	-218.839	-291.401	0.001	200	225	145.126	9.57081	LOC105336693
LG7_28400001_28410000	LG7	28400001	28410000	28400014	28409678	-38.4659	-110.574	0.005	44	44	144.217	9.50908	LOC105335965
LG3_50340001_50350000	LG3	50340001	50350000	50341021	50349946	-110.098	-179.781	0.0008	123	123	139.367	12.1804	LOC105338885
LG3_50340001_50350000	LG3	50340001	50350000	50341021	50349946	-110.098	-179.781	0.0008	123	123	139.367	12.1804	LOC117689473
LG7_34360001_34370000	LG7	34360001	34370000	34360158	34368373	-60.31	-128.678	0.003	57	57	136.737	9.00088	LOC105330255
LG2_18150001_18160000	LG2	18150001	18160000	18150351	18158412	-171.834	-239.601	0.001	178	178	135.535	12.9272	LOC105323066
LG7_34400001_34410000	LG7	34400001	34410000	34400063	34409924	-140.551	-207.684	0.001	97	97	134.266	8.83304	-
LG6_06780001_06790000	LG6	6780001	6790000	6780011	6789726	-228.324	-294.61	0.001	200	285	132.572	11.2381	LOC105346598
LG7_37550001_37560000	LG7	37550001	37560000	37550082	37559975	-312.286	-378.423	0.0008	200	205	132.274	8.69774	LOC105330640
LG6_18750001_18760000	LG6	18750001	18760000	18750867	18759625	-111.754	-177.51	0.001	93	93	131.511	11.1457	LOC117693038
LG2_18240001_18250000	LG2	18240001	18250000	18241677	18249670	-101.732	-167.29	0.001	118	118	131.116	12.4967	LOC105323062
LG6_09900001_09910000	LG6	9900001	9910000	9903563	9907906	-138.731	-203.774	0.0004	147	147	130.085	11.0215	LOC105317241
LG6_09900001_09910000	LG6	9900001	9910000	9903563	9907906	-138.731	-203.774	0.0004	147	147	130.085	11.0215	LOC105329271
LG7_33930001_33940000	LG7	33930001	33940000	33930088	33939987	-161.894	-226.669	0.001	200	238	129.551	8.51269	LOC105326808
LG7_34140001_34150000	LG7	34140001	34150000	34140004	34149984	-45.3834	-106.441	0.005	71	71	122.115	8.00758	LOC105324995
LG6_34990001_35000000	LG6	34990001	35000000	34990184	34999863	-220.08	-279.865	0.001	200	314	119.571	10.1056	Tyr
LG6_41800001_41810000	LG6	41800001	41810000	41800224	41809899	-223.217	-282.881	0.001	200	311	119.328	10.0844	-
LG3_48710001_48720000	LG3	48710001	48720000	48711036	48719993	-215.489	-274.8	0.0008	197	197	118.622	10.3296	-
NW_022994982.1_00050001_00060000	NW_022994982.1	50001	60000	50013	59968	-207.066	-266.262	0.0008	193	193	118.393	3.30728	-
LG1_41360001_41370000	LG1	41360001	41370000	41360023	41369999	-206.642	-265.721	0.001	136	136	118.158	11.3769	LOC105323181
LG1_41360001_41370000	LG1	41360001	41370000	41360023	41369999	-206.642	-265.721	0.001	136	136	118.158	11.3769	LOC105323182
LG1_41360001_41370000	LG1	41360001	41370000	41360023	41369999	-206.642	-265.721	0.001	136	136	118.158	11.3769	LOC105323183
LG1_41360001_41370000	LG1	41360001	41370000	41360023	41369999	-206.642	-265.721	0.001	136	136	118.158	11.3769	LOC105323184
LG3_13580001_13590000	LG3	13580001	13590000	13580087	13589887	-167.516	-226.445	0.003	72	72	117.857	10.2613	-
LG2_22820001_22830000	LG2	22820001	22830000	22823803	22829767	-164.312	-223.159	0.0004	111	111	117.693	11.189	-
LG1_42280001_42290000	LG1	42280001	42290000	42280023	42289973	-152.194	-210.682	0.001	200	225	116.976	11.2601	LOC105341800
LG1_41290001_41300000	LG1	41290001	41300000	41290013	41299943	-137.526	-195.681	0.001	99	99	116.31	11.1941	LOC105323178
LG1_37740001_37750000	LG1	37740001	37750000	37740106	37749963	-263.421	-321.223	0.0004	200	212	115.604	11.1244	LOC105330349
LG1_37740001_37750000	LG1	37740001	37750000	37740106	37749963	-263.421	-321.223	0.0004	200	212	115.604	11.1244	LOC105330350
LG1_08140001_08150000	LG1	8140001	8150000	8140888	8149440	-315.475	-373.043	0.0006	200	257	115.137	11.0782	LOC105319127
LG2_21380001_21390000	LG2	21380001	21390000	21380034	21389997	-184.828	-241.043	0.001	200	249	112.429	10.6761	LOC117688414
LG2_21380001_21390000	LG2	21380001	21390000	21380034	21389997	-184.828	-241.043	0.001	200	249	112.429	10.6761	LOC117688415
LG3_35060001_35070000	LG3	35060001	35070000	35060063	35069762	-227.957	-283.896	0.001	200	293	111.878	9.72792	LOC105321334
LG6_33900001_33910000	LG6	33900001	33910000	33900019	33909644	-98.3622	-154.175	0.003	177	177	111.626	9.41347	LOC105337280
LG6_41780001_41790000	LG6	41780001	41790000	41780003	41789948	-249.511	-305.058	0.0006	182	182	111.095	9.36725	LOC117680778
LG7_53680001_53690000	LG7	53680001	53690000	53680015	53689964	-229.993	-285.051	0.001	200	202	110.116	7.19237	LOC105330984
LG10_07720001_07730000	LG10	7720001	7730000	7720614	7729994	-193.581	-248.461	0.001	200	234	109.761	12.048	-
LG3_46910001_46920000	LG3	46910001	46920000	46910990	46917459	-116.122	-170.736	0.0008	125	125	109.227	9.49141	-
LG1_39930001_39940000	LG1	39930001	39940000	39932112	39939912	-158.382	-212.546	0.0004	85	85	108.326	10.4048	LOC105323293
LG3_35850001_35860000	LG3	35850001	35860000	35850018	35859972	-227.26	-281.306	0.001	200	269	108.092	9.39012	LOC105318138
LG10_55030001_55040000	LG10	55030001	55040000	55030017	55039979	-239.727	-293.748	0.001	200	265	108.041	11.8553	LOC105317905
LG10_55030001_55040000	LG10	55030001	55040000	55030017	55039979	-239.727	-293.748	0.001	200	265	108.041	11.8553	LOC105338048
LG8_43550001_43560000	LG8	43550001	43560000	43552591	43559628	-117.309	-170.505	0.0002	104	104	106.392	9.60821	LOC105329624
LG8_43550001_43560000	LG8	43550001	43560000	43552591	43559628	-117.309	-170.505	0.0002	104	104	106.392	9.60821	LOC117682831
LG2_03190001_03200000	LG2	3190001	3200000	3190184	3199977	-128.196	-181.233	0.0004	80	80	106.074	10.057	LOC117687245
LG2_03190001_03200000	LG2	3190001	3200000	3190184	3199977	-128.196	-181.233	0.0004	80	80	106.074	10.057	LOC117687246
LG10_41900001_41910000	LG10	41900001	41910000	41900002	41909953	-301.977	-354.869	0.0008	200	259	105.784	11.6026	LOC105319798
LG10_41900001_41910000	LG10	41900001	41910000	41900002	41909953	-301.977	-354.869	0.0008	200	259	105.784	11.6026	LOC105319799
LG10_41900001_41910000	LG10	41900001	41910000	41900002	41909953	-301.977	-354.869	0.0008	200	259	105.784	11.6026	LOC105319800
LG7_35710001_35720000	LG7	35710001	35720000	35710076	35719950	-197.892	-250.771	0.001	200	284	105.758	6.89632	LOC105331124
LG7_37380001_37390000	LG7	37380001	37390000	37380273	37389969	-243.099	-295.93	0.001	200	231	105.662	6.88983	LOC105330629
LG7_33520001_33530000	LG7	33520001	33530000	33520092	33529955	-107.064	-159.872	0.001	147	147	105.615	6.88664	LOC105335230
LG7_33520001_33530000	LG7	33520001	33530000	33520092	33529955	-107.064	-159.872	0.001	147	147	105.615	6.88664	LOC117681419
LG7_19560001_19570000	LG7	19560001	19570000	19560122	19569856	-199.192	-251.541	0.001	117	117	104.698	6.82428	LOC105329418
NW_022994946.1_00020001_00030000	NW_022994946.1	20001	30000	20721	29316	-109.63	-161.882	0.0008	82	82	104.505	5.03921	LOC105345520
NW_022994946.1_00020001_00030000	NW_022994946.1	20001	30000	20721	29316	-109.63	-161.882	0.0008	82	82	104.505	5.03921	LOC117686605
LG5_39900001_39910000	LG5	39900001	39910000	39900006	39909978	-257.181	-309.066	0.001	200	326	103.771	16.2558	LOC105326839
LG1_42370001_42380000	LG1	42370001	42380000	42370021	42379985	-172.244	-223.979	0.001	200	287	103.47	9.92466	LOC105341802
LG7_33560001_33570000	LG7	33560001	33570000	33560003	33569939	-179.695	-231.045	0.001	200	204	102.699	6.68854	LOC105335228
LG2_11080001_11090000	LG2	11080001	11090000	11080018	11089977	-153.724	-205.055	0.001	194	194	102.662	9.72463	LOC105326717
LG3_14400001_14410000	LG3	14400001	14410000	14401058	14409882	-355.439	-406.679	0.0006	200	212	102.48	8.88943	LOC105326357
LG3_14400001_14410000	LG3	14400001	14410000	14401058	14409882	-355.439	-406.679	0.0006	200	212	102.48	8.88943	LOC105326358
NW_022994904.1_00170001_00180000	NW_022994904.1	170001	180000	170193	179981	-208.209	-259.258	0.001	200	347	102.098	4.00595	LOC105327147
LG3_19180001_19190000	LG3	19180001	19190000	19180486	19189421	-143.296	-194.006	0.001	88	88	101.418	8.7947	LOC105344849
LG10_43890001_43900000	LG10	43890001	43900000	43890086	43899995	-56.1397	-106.815	0.003	59	59	101.351	11.106	LOC117684910
LG3_13550001_13560000	LG3	13550001	13560000	13550042	13559998	-128.95	-179.526	0.001	105	105	101.153	8.77104	LOC105348544
LG8_40670001_40680000	LG8	40670001	40680000	40670022	40677484	-60.8935	-111.397	0.001	110	110	101.006	9.11337	LOC117682897
LG6_14280001_14290000	LG6	14280001	14290000	14280011	14289997	-169.522	-219.947	0.001	148	148	100.852	8.47494	LOC105332292
LG6_14280001_14290000	LG6	14280001	14290000	14280011	14289997	-169.522	-219.947	0.001	148	148	100.852	8.47494	LOC105332294
LG6_14280001_14290000	LG6	14280001	14290000	14280011	14289997	-169.522	-219.947	0.001	148	148	100.852	8.47494	Trnas-aga-17
LG1_11870001_11880000	LG1	11870001	11880000	11870064	11879963	-181.169	-231.511	0.0008	163	163	100.683	9.6491	-
LG7_18580001_18590000	LG7	18580001	18590000	18580656	18589921	-178.832	-229.109	0.0006	160	160	100.553	6.54275	LOC105344255
LG7_18580001_18590000	LG7	18580001	18590000	18580656	18589921	-178.832	-229.109	0.0006	160	160	100.553	6.54275	LOC105344256
LG7_34370001_34380000	LG7	34370001	34380000	34370624	34378718	-34.4613	-84.6271	0.003	52	52	100.332	6.52768	LOC105330255
LG6_27820001_27830000	LG6	27820001	27830000	27820003	27829143	-93.7824	-143.874	0.001	116	116	100.183	8.41672	LOC105327152
NW_022994991.1_00100001_00110000	NW_022994991.1	100001	110000	100174	109961	-160.354	-210.364	0.001	150	150	100.02	3.32396	LOC105322241
LG1_46690001_46700000	LG1	46690001	46700000	46690103	46699984	-262.105	-312.058	0.0004	196	196	99.9061	9.57224	LOC105330515
LG6_23830001_23840000	LG6	23830001	23840000	23830047	23839997	-279.799	-328.947	0.0008	184	184	98.2956	8.25228	LOC105337749
LG6_23830001_23840000	LG6	23830001	23840000	23830047	23839997	-279.799	-328.947	0.0008	184	184	98.2956	8.25228	LOC105337750
LG7_35460001_35470000	LG7	35460001	35470000	35460358	35469819	-81.6213	-130.386	0.001	124	124	97.5293	6.3373	LOC105348341
LG7_35460001_35470000	LG7	35460001	35470000	35460358	35469819	-81.6213	-130.386	0.001	124	124	97.5293	6.3373	LOC105348343
LG1_05840001_05850000	LG1	5840001	5850000	5840027	5848951	-249.656	-298.288	0.0002	140	140	97.2644	9.31104	LOC105322226
LG1_05840001_05850000	LG1	5840001	5850000	5840027	5848951	-249.656	-298.288	0.0002	140	140	97.2644	9.31104	LOC117684855
LG3_45910001_45920000	LG3	45910001	45920000	45910025	45919979	-273.348	-321.894	0.0006	200	275	97.0926	8.40878	LOC105345933
LG3_45910001_45920000	LG3	45910001	45920000	45910025	45919979	-273.348	-321.894	0.0006	200	275	97.0926	8.40878	LOC105345938
LG7_28260001_28270000	LG7	28260001	28270000	28260003	28269916	-176.323	-224.202	0.001	181	181	95.7577	6.21694	LOC105340064
LG10_00620001_00630000	LG10	620001	630000	620052	623123	-47.9288	-95.7632	0.001	62	62	95.6689	10.4696	LOC105325511
LG10_00620001_00630000	LG10	620001	630000	620052	623123	-47.9288	-95.7632	0.001	62	62	95.6689	10.4696	LOC105343682
LG3_15400001_15410000	LG3	15400001	15410000	15400031	15409987	-205.008	-252.58	0.0006	169	169	95.145	8.23502	LOC105318921
LG3_15400001_15410000	LG3	15400001	15410000	15400031	15409987	-205.008	-252.58	0.0006	169	169	95.145	8.23502	LOC105318922
LG7_55620001_55630000	LG7	55620001	55630000	55620016	55629793	-168.326	-215.668	0.0008	127	127	94.6841	6.14401	LOC105331769
LG6_30620001_30630000	LG6	30620001	30630000	30620009	30629904	-168.995	-216.204	0.001	200	200	94.418	7.9145	LOC105329654
LG2_63930001_63940000	LG2	63930001	63940000	63930226	63939988	-77.826	-124.338	0.001	84	84	93.0243	8.78567	-
LG6_38470001_38480000	LG6	38470001	38480000	38470749	38479880	-163.134	-209.564	0.001	200	212	92.8607	7.77885	LOC105322942
LG10_07750001_07760000	LG10	7750001	7760000	7750270	7759913	-239.834	-286.089	0.0004	200	221	92.5104	10.1159	LOC117684310
LG1_07710001_07720000	LG1	7710001	7720000	7710052	7719998	-201.023	-247.267	0.0008	200	288	92.4869	8.83866	LOC105328178
LG6_10340001_10350000	LG6	10340001	10350000	10340021	10349949	-230.964	-277.107	0.001	197	197	92.286	7.72878	LOC105329246
LG6_10340001_10350000	LG6	10340001	10350000	10340021	10349949	-230.964	-277.107	0.001	197	197	92.286	7.72878	LOC105329248
LG7_41840001_41850000	LG7	41840001	41850000	41840332	41849535	-292.459	-338.305	0.0006	200	302	91.6926	5.94078	LOC105317052
LG7_04850001_04860000	LG7	4850001	4860000	4850002	4859780	-195.849	-241.578	0.001	172	172	91.4582	5.92486	-
LG7_37650001_37660000	LG7	37650001	37660000	37650012	37659913	-215.285	-260.817	0.0008	200	229	91.0625	5.89797	-
LG6_17610001_17620000	LG6	17610001	17620000	17611031	17619928	-227.829	-273.047	0.001	200	352	90.4354	7.56759	LOC105338888
LG6_17610001_17620000	LG6	17610001	17620000	17611031	17619928	-227.829	-273.047	0.001	200	352	90.4354	7.56759	LOC105338889
LG6_17610001_17620000	LG6	17610001	17620000	17611031	17619928	-227.829	-273.047	0.001	200	352	90.4354	7.56759	LOC105338890
LG3_40210001_40220000	LG3	40210001	40220000	40210042	40219953	-275.141	-320.297	0.001	200	220	90.3117	7.8038	LOC105341344
LG3_40210001_40220000	LG3	40210001	40220000	40210042	40219953	-275.141	-320.297	0.001	200	220	90.3117	7.8038	LOC105341345
LG3_40210001_40220000	LG3	40210001	40220000	40210042	40219953	-275.141	-320.297	0.001	200	220	90.3117	7.8038	LOC117688889
LG1_15940001_15950000	LG1	15940001	15950000	15940032	15948392	-156.496	-201.602	0.0008	178	178	90.2123	8.61375	LOC105324604
LG7_34130001_34140000	LG7	34130001	34140000	34130033	34139993	-192.315	-237.359	0.0004	157	157	90.0882	5.83178	LOC105324995
LG2_21050001_21060000	LG2	21050001	21060000	21050102	21059954	-284.793	-329.62	0.0006	200	308	89.6528	8.4572	LOC105327856
LG7_27360001_27370000	LG7	27360001	27370000	27360090	27369977	-246.023	-290.831	0.001	200	289	89.6151	5.79964	LOC105317734
LG7_40820001_40830000	LG7	40820001	40830000	40820482	40829973	-282.276	-326.982	0.0002	192	192	89.4116	5.78582	LOC105323147
LG8_49930001_49940000	LG8	49930001	49940000	49930285	49939969	-359.763	-404.318	0.0002	200	309	89.1085	8.02017	LOC105340965
LG5_61800001_61810000	LG5	61800001	61810000	61800024	61809404	-184.154	-228.519	0.0004	183	183	88.7297	13.8598	-
LG1_37950001_37960000	LG1	37950001	37960000	37950394	37959983	-178.534	-222.589	0.003	194	194	88.1093	8.40582	LOC105337742
NW_022994991.1_00050001_00060000	NW_022994991.1	50001	60000	50004	59965	-123.038	-167.073	0.0008	103	103	88.0694	2.87589	LOC105347527
LG10_49770001_49780000	LG10	49770001	49780000	49770111	49779689	-151.019	-195.031	0.001	83	83	88.0239	9.61334	LOC105345927
LG10_49770001_49780000	LG10	49770001	49780000	49770111	49779689	-151.019	-195.031	0.001	83	83	88.0239	9.61334	LOC117684153
LG2_21230001_21240000	LG2	21230001	21240000	21230011	21239931	-140.486	-184.451	0.001	200	265	87.9298	8.28934	LOC105329676
LG2_21230001_21240000	LG2	21230001	21240000	21230011	21239931	-140.486	-184.451	0.001	200	265	87.9298	8.28934	LOC117687686
LG2_23580001_23590000	LG2	23580001	23590000	23580161	23589723	-212.517	-256.455	0.0008	200	226	87.8748	8.28398	LOC105348299
LG1_44690001_44700000	LG1	44690001	44700000	44690337	44699807	-193.773	-237.533	0.001	200	224	87.5207	8.34762	-
LG6_48010001_48020000	LG6	48010001	48020000	48011916	48019828	-184.445	-228.189	0.0008	200	228	87.4888	7.3109	LOC105325050
LG6_48010001_48020000	LG6	48010001	48020000	48011916	48019828	-184.445	-228.189	0.0008	200	228	87.4888	7.3109	LOC105325051
LG2_19210001_19220000	LG2	19210001	19220000	19210312	19213085	-43.6751	-87.4063	0.0006	49	49	87.4624	8.2438	LOC117687648
LG2_23800001_23810000	LG2	23800001	23810000	23801183	23809391	-151.791	-195.479	0.0008	111	111	87.3747	8.23527	LOC105324387
LG6_29210001_29220000	LG6	29210001	29220000	29210435	29219989	-248.804	-292.388	0.0008	171	171	87.1664	7.28282	LOC105328196
LG2_17170001_17180000	LG2	17170001	17180000	17170005	17178875	-234.939	-278.492	0.0006	200	238	87.1064	8.20912	-
LG2_08750001_08760000	LG2	8750001	8760000	8750634	8759729	-196.719	-240.251	0.0008	200	289	87.0634	8.20494	LOC105324737
LG10_52060001_52070000	LG10	52060001	52070000	52060020	52069737	-233.483	-277	0.0006	149	149	87.0347	9.50255	LOC105325587
LG7_36670001_36680000	LG7	36670001	36680000	36670055	36679890	-314.781	-358.029	0.0004	200	277	86.4954	5.58771	LOC105341656
LG7_36670001_36680000	LG7	36670001	36680000	36670055	36679890	-314.781	-358.029	0.0004	200	277	86.4954	5.58771	LOC105341657
LG3_56190001_56200000	LG3	56190001	56200000	56190002	56196308	-181.976	-225.211	0.0008	152	152	86.4694	7.461	LOC105341612
LG3_56190001_56200000	LG3	56190001	56200000	56190002	56196308	-181.976	-225.211	0.0008	152	152	86.4694	7.461	LOC105341615
LG6_41300001_41310000	LG6	41300001	41310000	41303900	41309911	-171.543	-214.558	0.0004	141	141	86.0314	7.18395	-
LG6_29050001_29060000	LG6	29050001	29060000	29050304	29058375	-145.624	-188.633	0.001	173	173	86.0165	7.18266	-
LG10_53610001_53620000	LG10	53610001	53620000	53611965	53619979	-181.162	-224.005	0.0006	157	157	85.686	9.35149	LOC105345480
LG2_09610001_09620000	LG2	9610001	9620000	9610489	9618279	-120.312	-162.99	0.0006	84	84	85.356	8.03859	-
LG1_24840001_24850000	LG1	24840001	24850000	24840064	24849865	-91.8912	-134.057	0.001	89	89	84.3309	8.03223	LOC105337400
LG7_33960001_33970000	LG7	33960001	33970000	33960107	33969801	-78.9091	-120.858	0.001	122	122	83.8971	5.41119	LOC105326810
LG4_20270001_20280000	LG4	20270001	20280000	20270007	20279976	-261.96	-303.827	0.0006	200	262	83.7339	11.6975	LOC105348192
LG4_20270001_20280000	LG4	20270001	20280000	20270007	20279976	-261.96	-303.827	0.0006	200	262	83.7339	11.6975	LOC105348202
LG10_43550001_43560000	LG10	43550001	43560000	43550024	43559950	-133.218	-175.055	0.003	102	102	83.6739	9.12612	-
LG1_07680001_07690000	LG1	7680001	7690000	7680044	7689929	-201.665	-243.424	0.0006	200	295	83.5195	7.952	LOC105328178
LG1_39650001_39660000	LG1	39650001	39660000	39650542	39659869	-214.901	-256.527	0.0006	185	185	83.2524	7.92559	LOC105323284
LG1_39650001_39660000	LG1	39650001	39660000	39650542	39659869	-214.901	-256.527	0.0006	185	185	83.2524	7.92559	LOC105323285
LG1_39650001_39660000	LG1	39650001	39660000	39650542	39659869	-214.901	-256.527	0.0006	185	185	83.2524	7.92559	LOC105323286
LG8_17570001_17580000	LG8	17570001	17580000	17570033	17579975	-277.315	-318.909	0.0006	200	334	83.1874	7.47612	LOC105334696
LG8_17570001_17580000	LG8	17570001	17580000	17570033	17579975	-277.315	-318.909	0.0006	200	334	83.1874	7.47612	LOC105334697
LG6_27830001_27840000	LG6	27830001	27840000	27830138	27839332	-74.7835	-116.364	0.001	73	73	83.1606	6.93388	LOC105327152
LG7_10700001_10710000	LG7	10700001	10710000	10700025	10709987	-120.054	-161.244	0.001	137	137	82.3789	5.30804	LOC105326374
LG10_44490001_44500000	LG10	44490001	44500000	44490029	44496472	-113.83	-154.929	0.0004	148	148	82.1976	8.96077	-
LG6_38010001_38020000	LG6	38010001	38020000	38010064	38019933	-186.681	-227.669	0.0002	104	104	81.9758	6.83067	LOC105330745
LG6_38010001_38020000	LG6	38010001	38020000	38010064	38019933	-186.681	-227.669	0.0002	104	104	81.9758	6.83067	LOC105330746
LG1_36020001_36030000	LG1	36020001	36030000	36025140	36026438	-23.8825	-64.681	0.001	29	29	81.597	7.76191	LOC105318858
LG1_36020001_36030000	LG1	36020001	36030000	36025140	36026438	-23.8825	-64.681	0.001	29	29	81.597	7.76191	LOC105318859
LG1_36020001_36030000	LG1	36020001	36030000	36025140	36026438	-23.8825	-64.681	0.001	29	29	81.597	7.76191	LOC105318873
LG7_24500001_24510000	LG7	24500001	24510000	24500047	24509583	-313.811	-354.326	0.0002	200	287	81.0302	5.21642	LOC105317847
LG1_37790001_37800000	LG1	37790001	37800000	37790268	37799987	-210.776	-251.212	0.0006	200	288	80.8715	7.69018	LOC105322739
LG1_37790001_37800000	LG1	37790001	37800000	37790268	37799987	-210.776	-251.212	0.0006	200	288	80.8715	7.69018	LOC105322740
LG4_21690001_21700000	LG4	21690001	21700000	21690223	21699078	-220.511	-260.685	0.0002	189	189	80.3473	11.2152	LOC105329424
LG1_41280001_41290000	LG1	41280001	41290000	41280046	41289928	-218.321	-258.318	0.0008	167	167	79.9945	7.60346	LOC105323177
LG1_41280001_41290000	LG1	41280001	41290000	41280046	41289928	-218.321	-258.318	0.0008	167	167	79.9945	7.60346	LOC105323178
LG7_27390001_27400000	LG7	27390001	27400000	27390010	27399923	-276.313	-316.213	0.0004	200	284	79.7995	5.13281	LOC105318286
LG7_27390001_27400000	LG7	27390001	27400000	27390010	27399923	-276.313	-316.213	0.0004	200	284	79.7995	5.13281	LOC105324945
NW_022994969.1_00080001_00090000	NW_022994969.1	80001	90000	80071	89964	-144.951	-184.71	0.001	170	170	79.5179	4.43612	LOC105338310
LG10_24600001_24610000	LG10	24600001	24610000	24602943	24609792	-109.216	-148.938	0.0006	92	92	79.4455	8.65251	-
LG10_04610001_04620000	LG10	4610001	4620000	4610021	4616951	-186.734	-226.413	0.0006	200	328	79.3571	8.64262	LOC105343345
LG10_04610001_04620000	LG10	4610001	4620000	4610021	4616951	-186.734	-226.413	0.0006	200	328	79.3571	8.64262	LOC105349038
LG4_27870001_27880000	LG4	27870001	27880000	27870170	27879980	-260.409	-299.839	0.0006	200	422	78.86	11.0034	LOC105325071
LG4_27870001_27880000	LG4	27870001	27880000	27870170	27879980	-260.409	-299.839	0.0006	200	422	78.86	11.0034	LOC105325072
LG4_27870001_27880000	LG4	27870001	27880000	27870170	27879980	-260.409	-299.839	0.0006	200	422	78.86	11.0034	LOC105325090
LG3_47960001_47970000	LG3	47960001	47970000	47965142	47969599	-151.433	-190.847	0.0004	97	97	78.8293	6.77936	-
LG1_41340001_41350000	LG1	41340001	41350000	41340046	41349456	-272.119	-311.382	0.0004	200	418	78.5251	7.45818	LOC105323183
LG2_45400001_45410000	LG2	45400001	45410000	45400069	45406076	-103.855	-143.116	0.001	69	69	78.5204	7.37265	LOC117686797
LG10_38620001_38630000	LG10	38620001	38630000	38620048	38629980	-199.323	-238.514	0.0006	200	225	78.3815	8.53334	LOC105338302
LG10_38620001_38630000	LG10	38620001	38630000	38620048	38629980	-199.323	-238.514	0.0006	200	225	78.3815	8.53334	LOC105338303
LG7_37250001_37260000	LG7	37250001	37260000	37250009	37259885	-255.914	-295.016	0.0008	177	177	78.2049	5.02448	LOC105344815
LG9_25450001_25460000	LG9	25450001	25460000	25450275	25459972	-179.666	-218.689	0.0004	167	167	78.0457	14.9159	-
LG7_32320001_32330000	LG7	32320001	32330000	32320005	32329992	-351.978	-390.878	0.0002	200	341	77.7996	4.99695	LOC105331694
LG6_28840001_28850000	LG6	28840001	28850000	28840136	28849938	-161.292	-200.149	0.001	152	152	77.7145	6.45947	LOC105325263
LG7_35470001_35480000	LG7	35470001	35480000	35470106	35479494	-126.544	-165.38	0.001	133	133	77.672	4.98828	LOC105348340
LG7_35470001_35480000	LG7	35470001	35480000	35470106	35479494	-126.544	-165.38	0.001	133	133	77.672	4.98828	LOC105348343
LG2_24410001_24420000	LG2	24410001	24420000	24413486	24419991	-96.1075	-134.642	0.0006	95	95	77.0694	7.23128	LOC105344698
LG1_30620001_30630000	LG1	30620001	30630000	30620009	30629995	-313.884	-352.148	0.0004	200	233	76.5274	7.26065	LOC105344638
LG7_27230001_27240000	LG7	27230001	27240000	27230005	27239383	-113.952	-152.084	0.001	134	134	76.2657	4.89274	LOC105326741
LG6_18740001_18750000	LG6	18740001	18750000	18740230	18749736	-165.513	-203.64	0.0004	126	126	76.2542	6.33227	-
LG7_34180001_34190000	LG7	34180001	34190000	34180233	34189729	-131.976	-170.103	0.001	107	107	76.254	4.89194	LOC105348790
LG1_11950001_11960000	LG1	11950001	11960000	11951406	11959124	-106.989	-145.099	0.001	200	203	76.2207	7.23033	-
LG7_24930001_24940000	LG7	24930001	24940000	24930005	24939131	-63.8925	-101.874	0.001	62	62	75.9622	4.87212	-
LG5_33930001_33940000	LG5	33930001	33940000	33933986	33939096	-201.652	-239.521	0.0002	200	272	75.7388	11.7904	LOC105348124
LG5_33930001_33940000	LG5	33930001	33940000	33933986	33939096	-201.652	-239.521	0.0002	200	272	75.7388	11.7904	LOC105348125
LG5_33930001_33940000	LG5	33930001	33940000	33933986	33939096	-201.652	-239.521	0.0002	200	272	75.7388	11.7904	LOC117691711
LG3_15960001_15970000	LG3	15960001	15970000	15960129	15969994	-28.5633	-66.3341	0.005	52	52	75.5416	6.48604	LOC105327562
LG7_25510001_25520000	LG7	25510001	25520000	25511337	25519587	-108.369	-146.074	0.001	116	116	75.4088	4.83453	-
LG3_15600001_15610000	LG3	15600001	15610000	15600134	15609264	-245.866	-283.569	0.0006	200	380	75.4049	6.47384	LOC105338508
LG3_15600001_15610000	LG3	15600001	15610000	15600134	15609264	-245.866	-283.569	0.0006	200	380	75.4049	6.47384	LOC109620027
LG3_15600001_15610000	LG3	15600001	15610000	15600134	15609264	-245.866	-283.569	0.0006	200	380	75.4049	6.47384	LOC117689231
LG5_39890001_39900000	LG5	39890001	39900000	39890129	39899952	-166.352	-203.956	0.001	200	232	75.2077	11.7057	LOC105326838
LG5_39890001_39900000	LG5	39890001	39900000	39890129	39899952	-166.352	-203.956	0.001	200	232	75.2077	11.7057	LOC105326839
NW_022994985.1_00180001_00190000	NW_022994985.1	180001	190000	180082	189935	-236.635	-274.211	0.0008	200	245	75.1512	4.21613	LOC105328525
LG7_00960001_00970000	LG7	960001	970000	960031	968757	-241.658	-279.207	0.0002	121	121	75.0973	4.81337	LOC109619602
LG7_00960001_00970000	LG7	960001	970000	960031	968757	-241.658	-279.207	0.0002	121	121	75.0973	4.81337	LOC117681874
LG6_25860001_25870000	LG6	25860001	25870000	25860009	25869950	-150.023	-187.33	0.001	200	206	74.6131	6.18931	LOC105340426
LG6_25860001_25870000	LG6	25860001	25870000	25860009	25869950	-150.023	-187.33	0.001	200	206	74.6131	6.18931	LOC105340434
LG1_06630001_06640000	LG1	6630001	6640000	6630028	6639994	-286.892	-324.101	0.0004	186	186	74.417	7.05198	LOC105340525
LG2_26410001_26420000	LG2	26410001	26420000	26410384	26419975	-353.596	-390.698	0.0004	200	222	74.2037	6.95209	LOC105345239
LG6_28510001_28520000	LG6	28510001	28520000	28510038	28519251	-197.721	-234.675	0.0006	157	157	73.9077	6.12787	LOC105331579
LG6_28510001_28520000	LG6	28510001	28520000	28510038	28519251	-197.721	-234.675	0.0006	157	157	73.9077	6.12787	LOC105331581
LG7_36130001_36140000	LG7	36130001	36140000	36130010	36139595	-275.044	-311.986	0.0008	200	256	73.8842	4.73095	LOC105340396
LG7_36130001_36140000	LG7	36130001	36140000	36130010	36139595	-275.044	-311.986	0.0008	200	256	73.8842	4.73095	LOC117681731
LG1_33020001_33030000	LG1	33020001	33030000	33020018	33029997	-312.603	-349.5	0.0004	200	206	73.7936	6.99035	LOC105324540
LG1_33020001_33030000	LG1	33020001	33030000	33020018	33029997	-312.603	-349.5	0.0004	200	206	73.7936	6.99035	LOC117682120
LG7_21990001_22000000	LG7	21990001	22000000	21990309	21999966	-122.803	-159.477	0.001	119	119	73.3484	4.69455	LOC105330291
LG7_21990001_22000000	LG7	21990001	22000000	21990309	21999966	-122.803	-159.477	0.001	119	119	73.3484	4.69455	LOC105338694
LG1_41300001_41310000	LG1	41300001	41310000	41300926	41309993	-192.128	-228.701	0.001	178	178	73.1472	6.92643	-
LG3_50500001_50510000	LG3	50500001	50510000	50500269	50509945	-187.272	-223.814	0.0008	200	228	73.0826	6.26665	LOC105317941
LG6_24370001_24380000	LG6	24370001	24380000	24370060	24379517	-200.368	-236.767	0.001	200	289	72.797	6.03111	LOC105328660
LG6_24370001_24380000	LG6	24370001	24380000	24370060	24379517	-200.368	-236.767	0.001	200	289	72.797	6.03111	LOC105328662
LG6_24370001_24380000	LG6	24370001	24380000	24370060	24379517	-200.368	-236.767	0.001	200	289	72.797	6.03111	LOC105328663
LG7_37470001_37480000	LG7	37470001	37480000	37470286	37479960	-312.859	-349.22	0.001	176	176	72.7224	4.65202	LOC105330625
LG8_13030001_13040000	LG8	13030001	13040000	13030029	13039046	-229.184	-265.539	0.0006	200	351	72.7091	6.51335	LOC109618887
LG10_46760001_46770000	LG10	46760001	46770000	46760088	46769944	-186.859	-223.197	0.0006	172	172	72.6753	7.89421	LOC105328906
LG10_46760001_46770000	LG10	46760001	46770000	46760088	46769944	-186.859	-223.197	0.0006	172	172	72.6753	7.89421	LOC105328937
LG7_17580001_17590000	LG7	17580001	17590000	17580119	17589933	-195.112	-231.27	0.0008	149	149	72.3157	4.62439	LOC105322255
LG7_17580001_17590000	LG7	17580001	17590000	17580119	17589933	-195.112	-231.27	0.0008	149	149	72.3157	4.62439	LOC105322256
LG2_22560001_22570000	LG2	22560001	22570000	22560070	22569892	-175.599	-211.66	0.001	200	379	72.1215	6.74924	-
LG7_28570001_28580000	LG7	28570001	28580000	28570004	28579999	-354.694	-390.695	0.0006	200	230	72.0015	4.60304	LOC117680559
LG2_72620001_72630000	LG2	72620001	72630000	72620055	72629946	-297.965	-333.801	0.001	188	188	71.6715	6.7054	LOC105326817
LG2_72620001_72630000	LG2	72620001	72630000	72620055	72629946	-297.965	-333.801	0.001	188	188	71.6715	6.7054	LOC105342849
LG4_41930001_41940000	LG4	41930001	41940000	41930002	41939945	-285.984	-321.702	0.0006	183	183	71.4359	9.94595	LOC105330192
LG4_41930001_41940000	LG4	41930001	41940000	41930002	41939945	-285.984	-321.702	0.0006	183	183	71.4359	9.94595	LOC105330193
LG10_18830001_18840000	LG10	18830001	18840000	18831809	18839973	-258.074	-293.669	0.0006	189	189	71.1886	7.7277	LOC105345782
LG10_18830001_18840000	LG10	18830001	18840000	18831809	18839973	-258.074	-293.669	0.0006	189	189	71.1886	7.7277	LOC105345784
LG10_22860001_22870000	LG10	22860001	22870000	22860047	22869985	-195.172	-230.651	0.001	200	279	70.9578	7.70185	-
LG3_51640001_51650000	LG3	51640001	51650000	51640003	51649102	-189.861	-225.321	0.0004	169	169	70.9191	6.07363	LOC105340351
LG6_23860001_23870000	LG6	23860001	23870000	23863120	23869762	-121.111	-156.36	0.0002	97	97	70.4991	5.83094	LOC109619936
LG6_23860001_23870000	LG6	23860001	23870000	23863120	23869762	-121.111	-156.36	0.0002	97	97	70.4991	5.83094	LOC117692813
LG1_42710001_42720000	LG1	42710001	42720000	42710177	42719994	-163.71	-198.938	0.001	200	242	70.4572	6.66045	-
LG10_31570001_31580000	LG10	31570001	31580000	31570096	31579419	-277.066	-312.243	0.0004	200	292	70.3533	7.63414	LOC105339838
LG10_31570001_31580000	LG10	31570001	31580000	31570096	31579419	-277.066	-312.243	0.0004	200	292	70.3533	7.63414	LOC105339840
LG3_13570001_13580000	LG3	13570001	13580000	13570130	13579985	-170.177	-204.857	0.001	83	83	69.3604	5.93456	LOC105348544
LG5_25670001_25680000	LG5	25670001	25680000	25672013	25679959	-137.32	-171.861	0.001	96	96	69.0826	10.73	LOC117692233
LG6_13750001_13760000	LG6	13750001	13760000	13750054	13758750	-179.101	-213.604	0.0006	200	231	69.0066	5.70093	LOC105325751
LG2_23600001_23610000	LG2	23600001	23610000	23600059	23609973	-216.687	-251.152	0.0006	200	282	68.9289	6.4382	-
NW_022994997.1_00050001_00060000	NW_022994997.1	50001	60000	50008	59984	-204.983	-239.447	0.0008	200	299	68.9285	4.84512	LOC117686789
NW_022994997.1_00050001_00060000	NW_022994997.1	50001	60000	50008	59984	-204.983	-239.447	0.0008	200	299	68.9285	4.84512	LOC117686790
LG6_33730001_33740000	LG6	33730001	33740000	33730037	33739975	-297.677	-332.116	0.0004	200	249	68.8779	5.68972	LOC105337291
LG6_33730001_33740000	LG6	33730001	33740000	33730037	33739975	-297.677	-332.116	0.0004	200	249	68.8779	5.68972	LOC105337294
LG6_33730001_33740000	LG6	33730001	33740000	33730037	33739975	-297.677	-332.116	0.0004	200	249	68.8779	5.68972	LOC109619869
LG10_07040001_07050000	LG10	7040001	7050000	7040041	7049973	-331.362	-365.786	0.0002	200	268	68.8481	7.46554	LOC105341695
LG3_35840001_35850000	LG3	35840001	35850000	35840002	35849940	-193.181	-227.568	0.001	161	161	68.775	5.88234	LOC105318125
LG1_07700001_07710000	LG1	7700001	7710000	7700009	7709970	-121.662	-155.948	0.001	169	169	68.5731	6.47417	LOC105328178
LG2_18440001_18450000	LG2	18440001	18450000	18440009	18449292	-87.6915	-121.845	0.001	93	93	68.3068	6.3776	LOC105325495
LG7_36140001_36150000	LG7	36140001	36150000	36140042	36149975	-263.08	-297.096	0.0002	200	355	68.0335	4.33348	LOC105340373
LG7_36140001_36150000	LG7	36140001	36150000	36140042	36149975	-263.08	-297.096	0.0002	200	355	68.0335	4.33348	LOC105340396
LG8_57620001_57630000	LG8	57620001	57630000	57620015	57628880	-223.858	-257.871	0.0008	167	167	68.027	6.08315	LOC117682406
LG10_40980001_40990000	LG10	40980001	40990000	40980031	40989974	-174.429	-208.375	0.0008	180	180	67.8905	7.3583	-
LG7_36560001_36570000	LG7	36560001	36570000	36560019	36567825	-61.0422	-94.906	0.001	88	88	67.7276	4.3127	LOC105320926
NW_022994774.1_00330001_00340000	NW_022994774.1	330001	340000	330335	339891	-90.7683	-124.408	0.001	78	78	67.2784	3.87703	-
LG5_58210001_58220000	LG5	58210001	58220000	58210030	58219998	-175.526	-209.139	0.0008	200	293	67.2275	10.4345	LOC105318785
LG6_29830001_29840000	LG6	29830001	29840000	29830205	29839998	-266.29	-299.885	0.0004	200	261	67.1889	5.54259	LOC109617849
LG6_29830001_29840000	LG6	29830001	29840000	29830205	29839998	-266.29	-299.885	0.0004	200	261	67.1889	5.54259	LOC109618652
LG3_50950001_50960000	LG3	50950001	50960000	50950047	50959922	-133.249	-166.835	0.001	125	125	67.1708	5.73921	LOC105324487
LG3_50950001_50960000	LG3	50950001	50960000	50950047	50959922	-133.249	-166.835	0.001	125	125	67.1708	5.73921	LOC105324488
LG5_23400001_23410000	LG5	23400001	23410000	23402311	23409491	-96.6847	-130.269	0.001	189	189	67.168	10.425	LOC117691847
LG8_47240001_47250000	LG8	47240001	47250000	47240229	47249871	-241.363	-274.938	0.0004	199	199	67.1516	6.00271	LOC117682569
LG5_57950001_57960000	LG5	57950001	57960000	57950182	57959990	-128.009	-161.516	0.001	144	144	67.0132	10.4004	-
LG7_39770001_39780000	LG7	39770001	39780000	39773088	39774952	-40.0833	-73.5633	0.0004	24	24	66.9602	4.26056	LOC117681135
LG3_48700001_48710000	LG3	48700001	48710000	48700006	48709954	-284.728	-318.088	0.0002	200	209	66.7191	5.69891	-
LG6_14290001_14300000	LG6	14290001	14300000	14290029	14299998	-200.053	-233.408	0.001	168	168	66.7107	5.50094	LOC105332294
LG1_12800001_12810000	LG1	12800001	12810000	12800134	12809993	-191.243	-224.557	0.0006	200	260	66.6272	6.28176	LOC105348590
LG1_12800001_12810000	LG1	12800001	12810000	12800134	12809993	-191.243	-224.557	0.0006	200	260	66.6272	6.28176	LOC105348591
LG7_27420001_27430000	LG7	27420001	27430000	27420146	27429978	-317.082	-350.365	0.0008	200	345	66.5659	4.23377	LOC105324960
LG7_27420001_27430000	LG7	27420001	27430000	27420146	27429978	-317.082	-350.365	0.0008	200	345	66.5659	4.23377	LOC109618317
LG3_34750001_34760000	LG3	34750001	34760000	34750233	34759442	-75.4295	-108.299	0.001	49	49	65.74	5.61156	LOC105319280
LG7_57560001_57570000	LG7	57560001	57570000	57560129	57569513	-120.131	-152.947	0.001	99	99	65.6322	4.17035	LOC105339644
LG7_57560001_57570000	LG7	57560001	57570000	57560129	57569513	-120.131	-152.947	0.001	99	99	65.6322	4.17035	LOC105339645
LG7_57560001_57570000	LG7	57560001	57570000	57560129	57569513	-120.131	-152.947	0.001	99	99	65.6322	4.17035	LOC109620162
LG1_09970001_09980000	LG1	9970001	9980000	9972523	9979973	-200.21	-232.984	0.0004	158	158	65.5483	6.17508	LOC105329896
LG6_27940001_27950000	LG6	27940001	27950000	27940032	27949902	-198.59	-231.247	0.0002	200	246	65.3141	5.37928	LOC105327155
LG6_27940001_27950000	LG6	27940001	27950000	27940032	27949902	-198.59	-231.247	0.0002	200	246	65.3141	5.37928	LOC105327156
LG6_12680001_12690000	LG6	12680001	12690000	12680033	12688312	-211.175	-243.812	0.0004	200	236	65.2743	5.37581	LOC105333590
LG6_12680001_12690000	LG6	12680001	12690000	12680033	12688312	-211.175	-243.812	0.0004	200	236	65.2743	5.37581	LOC117693168
LG1_37730001_37740000	LG1	37730001	37740000	37730078	37739951	-269.329	-301.929	0.0006	192	192	65.1997	6.14062	LOC117680799
LG7_00630001_00640000	LG7	630001	640000	630001	639917	-211.509	-244.083	0.0008	200	396	65.148	4.13744	LOC117681158
LG7_33980001_33990000	LG7	33980001	33990000	33980012	33989890	-111.704	-144.201	0.001	162	162	64.9935	4.12695	LOC105326810
LG7_33980001_33990000	LG7	33980001	33990000	33980012	33989890	-111.704	-144.201	0.001	162	162	64.9935	4.12695	LOC105326811
LG8_10320001_10330000	LG8	10320001	10330000	10320415	10329890	-302.972	-335.381	0.0002	200	281	64.8184	5.78833	LOC105322043
LG8_10320001_10330000	LG8	10320001	10330000	10320415	10329890	-302.972	-335.381	0.0002	200	281	64.8184	5.78833	LOC117682280
LG7_18000001_18010000	LG7	18000001	18010000	18000170	18009889	-242.811	-274.998	0.0004	200	223	64.3736	4.08484	LOC105322180
LG7_16790001_16800000	LG7	16790001	16800000	16793870	16799970	-140.793	-172.913	0.0004	146	146	64.2406	4.0758	LOC105338335
LG7_16790001_16800000	LG7	16790001	16800000	16793870	16799970	-140.793	-172.913	0.0004	146	146	64.2406	4.0758	LOC105348310
LG5_08450001_08460000	LG5	8450001	8460000	8452716	8457369	-64.4705	-96.5861	0.0002	99	99	64.2312	9.95723	LOC117691664
LG7_38200001_38210000	LG7	38200001	38210000	38200136	38209959	-191.756	-223.864	0.001	155	155	64.2163	4.07415	LOC105324594
LG7_38200001_38210000	LG7	38200001	38210000	38200136	38209959	-191.756	-223.864	0.001	155	155	64.2163	4.07415	LOC117681099
LG3_51590001_51600000	LG3	51590001	51600000	51590093	51599953	-122.499	-154.585	0.0006	88	88	64.1722	5.47168	LOC105340345
LG3_35030001_35040000	LG3	35030001	35040000	35030400	35039865	-202.133	-234.165	0.0006	178	178	64.0631	5.46196	LOC105330095
LG3_35030001_35040000	LG3	35030001	35040000	35030400	35039865	-202.133	-234.165	0.0006	178	178	64.0631	5.46196	LOC105330103
LG3_35030001_35040000	LG3	35030001	35040000	35030400	35039865	-202.133	-234.165	0.0006	178	178	64.0631	5.46196	LOC117689283
LG4_35360001_35370000	LG4	35360001	35370000	35360048	35369976	-197.567	-229.596	0.0006	119	119	64.0584	8.89521	-
LG3_03980001_03990000	LG3	3980001	3990000	3980039	3984589	-62.6753	-94.6166	0.0006	52	52	63.8827	5.44586	-
LG1_34700001_34710000	LG1	34700001	34710000	34700440	34709965	-74.605	-106.447	0.0006	41	41	63.6839	5.99074	LOC105332879
LG1_40220001_40230000	LG1	40220001	40230000	40220187	40229889	-98.1367	-129.939	0.001	122	122	63.605	5.98294	LOC105346465
LG1_42290001_42300000	LG1	42290001	42300000	42290020	42296348	-89.21	-120.949	0.0008	105	105	63.4779	5.97037	LOC105341800
LG3_08980001_08990000	LG3	8980001	8990000	8980075	8989739	-223.202	-254.931	0.0002	167	167	63.4583	5.40799	LOC105325375
LG3_08980001_08990000	LG3	8980001	8990000	8980075	8989739	-223.202	-254.931	0.0002	167	167	63.4583	5.40799	Trnas-aga-6
LG3_50960001_50970000	LG3	50960001	50970000	50960012	50969043	-107.761	-139.439	0.0006	97	97	63.3556	5.39883	LOC105324488
LG3_50960001_50970000	LG3	50960001	50970000	50960012	50969043	-107.761	-139.439	0.0006	97	97	63.3556	5.39883	LOC105348468
LG3_35640001_35650000	LG3	35640001	35650000	35640007	35649975	-216.513	-248.153	0.0004	200	231	63.2801	5.39209	-
LG6_45510001_45520000	LG6	45510001	45520000	45510026	45519955	-171.962	-203.599	0.001	137	137	63.2749	5.20165	LOC105327842
LG3_22590001_22600000	LG3	22590001	22600000	22592226	22599746	-250.49	-282.024	0.0004	193	193	63.0688	5.37324	LOC105329461
LG2_17120001_17130000	LG2	17120001	17130000	17120037	17122508	-133.405	-164.938	0.0002	90	90	63.0666	5.86708	LOC105332012
NW_022994774.1_00460001_00470000	NW_022994774.1	460001	470000	467061	469950	-28.9293	-60.4122	0.0004	31	31	62.9658	3.59199	-
LG9_00730001_00740000	LG9	730001	740000	734727	735776	-25.8893	-57.3419	0.0002	22	22	62.9051	11.962	LOC105322976
LG2_20480001_20490000	LG2	20480001	20490000	20480027	20489116	-331.005	-362.427	0.0006	200	269	62.8425	5.84525	LOC105332910
LG1_11200001_11210000	LG1	11200001	11210000	11200038	11209980	-116.055	-147.475	0.0004	110	110	62.8404	5.90734	LOC105334987
LG1_11200001_11210000	LG1	11200001	11210000	11200038	11209980	-116.055	-147.475	0.0004	110	110	62.8404	5.90734	LOC105334988
LG10_37340001_37350000	LG10	37340001	37350000	37340133	37349942	-249.457	-280.801	0.0002	200	400	62.6888	6.77567	LOC105347061
LG10_37340001_37350000	LG10	37340001	37350000	37340133	37349942	-249.457	-280.801	0.0002	200	400	62.6888	6.77567	LOC105347062
LG6_30060001_30070000	LG6	30060001	30070000	30060057	30069930	-263.942	-295.277	0.0006	200	311	62.6703	5.14898	LOC105321840
LG6_27900001_27910000	LG6	27900001	27910000	27900158	27909996	-158.637	-189.97	0.0006	200	214	62.6668	5.14868	LOC105327154
LG7_37220001_37230000	LG7	37220001	37230000	37220024	37229996	-312.984	-344.305	0.0004	200	251	62.6425	3.96724	LOC105348828
LG6_17070001_17080000	LG6	17070001	17080000	17070195	17078593	-221.499	-252.65	0.0006	200	212	62.3026	5.11695	LOC105336243
LG6_56520001_56530000	LG6	56520001	56530000	56521010	56528552	-94.3563	-125.459	0.0006	124	124	62.2053	5.10848	LOC105321517
LG7_33300001_33310000	LG7	33300001	33310000	33300003	33309962	-227.67	-258.721	0.0006	200	293	62.1034	3.93061	LOC105329842
LG1_33010001_33020000	LG1	33010001	33020000	33010007	33019990	-266.174	-297.116	0.0004	200	211	61.8833	5.81271	LOC105324538
LG1_33010001_33020000	LG1	33010001	33020000	33010007	33019990	-266.174	-297.116	0.0004	200	211	61.8833	5.81271	LOC105324539
LG6_37990001_38000000	LG6	37990001	38000000	37990573	37999961	-70.6687	-101.581	0.001	34	34	61.8245	5.0753	LOC105330751
LG6_37990001_38000000	LG6	37990001	38000000	37990573	37999961	-70.6687	-101.581	0.001	34	34	61.8245	5.0753	LOC117692394
LG1_30710001_30720000	LG1	30710001	30720000	30710057	30719892	-257.013	-287.886	0.0006	200	246	61.7461	5.79914	LOC105344648
LG1_30710001_30720000	LG1	30710001	30720000	30710057	30719892	-257.013	-287.886	0.0006	200	246	61.7461	5.79914	LOC105344649
LG1_19360001_19370000	LG1	19360001	19370000	19360010	19369199	-90.4138	-121.271	0.0008	200	215	61.7136	5.79593	-
LG3_18100001_18110000	LG3	18100001	18110000	18100061	18109922	-228.182	-258.855	0.0002	200	230	61.3448	5.21943	LOC105338683
LG3_18100001_18110000	LG3	18100001	18110000	18100061	18109922	-228.182	-258.855	0.0002	200	230	61.3448	5.21943	LOC105338696
LG7_18620001_18630000	LG7	18620001	18630000	18620003	18629892	-261.182	-291.814	0.0002	200	253	61.2631	3.87353	LOC105344269
LG1_32580001_32590000	LG1	32580001	32590000	32580009	32589678	-151.456	-181.892	0.0006	91	91	60.8725	5.71276	LOC109619252
LG6_10650001_10660000	LG6	10650001	10660000	10650013	10659991	-304.21	-334.636	0.0006	200	225	60.8526	4.99064	LOC105318258
LG6_10650001_10660000	LG6	10650001	10660000	10650013	10659991	-304.21	-334.636	0.0006	200	225	60.8526	4.99064	LOC105339609
LG2_24860001_24870000	LG2	24860001	24870000	24860015	24869979	-325.122	-355.449	0.0004	200	250	60.6531	5.63194	LOC105326681
LG7_34160001_34170000	LG7	34160001	34170000	34160021	34169825	-118.782	-149.106	0.001	126	126	60.6492	3.83182	LOC105324995
LG5_10680001_10690000	LG5	10680001	10690000	10680015	10689935	-325.235	-355.452	0.0002	200	290	60.434	9.35235	LOC105330154
LG5_10680001_10690000	LG5	10680001	10690000	10680015	10689935	-325.235	-355.452	0.0002	200	290	60.434	9.35235	LOC105330155
LG6_28060001_28070000	LG6	28060001	28070000	28060410	28069943	-233.215	-263.403	0.0004	200	266	60.3758	4.94911	LOC105327163
LG6_28060001_28070000	LG6	28060001	28070000	28060410	28069943	-233.215	-263.403	0.0004	200	266	60.3758	4.94911	LOC105327165
LG3_18480001_18490000	LG3	18480001	18490000	18481051	18489917	-98.5142	-128.696	0.001	106	106	60.3629	5.13182	LOC105337192
LG5_34770001_34780000	LG5	34770001	34780000	34770073	34779778	-274.106	-304.266	0.0004	200	236	60.3203	9.33423	LOC105337061
LG5_34770001_34780000	LG5	34770001	34780000	34770073	34779778	-274.106	-304.266	0.0004	200	236	60.3203	9.33423	LOC105337062
LG6_17140001_17150000	LG6	17140001	17150000	17140067	17148029	-188.772	-218.916	0.0008	119	119	60.2876	4.94142	LOC105348784
LG5_08360001_08370000	LG5	8360001	8370000	8362249	8369946	-55.1218	-85.2582	0.0002	51	51	60.273	9.3267	LOC117690910
LG6_29040001_29050000	LG6	29040001	29050000	29043292	29049388	-80.9499	-111.082	0.001	74	74	60.265	4.93946	-
LG2_20230001_20240000	LG2	20230001	20240000	20230388	20239861	-263.098	-293.171	0.0006	190	190	60.1453	5.58248	LOC105339299
LG7_24470001_24480000	LG7	24470001	24480000	24470054	24479999	-108.385	-138.435	0.001	116	116	60.0997	3.79449	LOC105317848
LG6_35890001_35900000	LG6	35890001	35900000	35890001	35899978	-190.303	-220.203	0.001	158	158	59.8005	4.89899	LOC105334797
LG10_46860001_46870000	LG10	46860001	46870000	46860059	46869955	-160.792	-190.661	0.0006	200	235	59.7389	6.44526	LOC105335526
LG10_46860001_46870000	LG10	46860001	46870000	46860059	46869955	-160.792	-190.661	0.0006	200	235	59.7389	6.44526	LOC105335563
LG1_08400001_08410000	LG1	8400001	8410000	8401011	8409988	-114.303	-144.122	0.0008	191	191	59.6382	5.59072	LOC105331862
LG7_36070001_36080000	LG7	36070001	36080000	36070031	36076367	-250.585	-280.364	0.0004	162	162	59.5576	3.75766	LOC105340397
LG7_36070001_36080000	LG7	36070001	36080000	36070031	36076367	-250.585	-280.364	0.0004	162	162	59.5576	3.75766	LOC117681730
LG7_34030001_34040000	LG7	34030001	34040000	34030015	34039828	-112.987	-142.716	0.0002	140	140	59.4576	3.75087	LOC105326816
NW_022994825.1_00080001_00090000	NW_022994825.1	80001	90000	86947	89879	-40.5405	-70.2265	0.0004	27	27	59.372	3.97763	LOC105334594
NW_022994825.1_00080001_00090000	NW_022994825.1	80001	90000	86947	89879	-40.5405	-70.2265	0.0004	27	27	59.372	3.97763	LOC117685499
LG6_27810001_27820000	LG6	27810001	27820000	27810241	27819992	-135.674	-165.288	0.001	200	211	59.2277	4.84909	LOC105327151
LG7_17670001_17680000	LG7	17670001	17680000	17670163	17679488	-274.062	-303.658	0.0002	200	211	59.1918	3.73281	LOC105322262
LG7_17670001_17680000	LG7	17670001	17680000	17670163	17679488	-274.062	-303.658	0.0002	200	211	59.1918	3.73281	LOC117681574
LG2_17090001_17100000	LG2	17090001	17100000	17091420	17099987	-101.134	-130.69	0.0002	109	109	59.111	5.4817	LOC117687689
LG2_17820001_17830000	LG2	17820001	17830000	17820003	17829996	-259.818	-289.308	0.0008	198	198	58.9803	5.46897	LOC105335421
LG8_49910001_49920000	LG8	49910001	49920000	49910870	49919508	-283.086	-312.567	0.0004	195	195	58.9618	5.25022	LOC105340965
LG6_18760001_18770000	LG6	18760001	18770000	18760221	18769990	-242.692	-272.145	0.0006	186	186	58.9058	4.82106	LOC105320602
LG6_18760001_18770000	LG6	18760001	18770000	18760221	18769990	-242.692	-272.145	0.0006	186	186	58.9058	4.82106	LOC117693038
LG7_27340001_27350000	LG7	27340001	27350000	27340055	27349886	-109.22	-138.663	0.0008	133	133	58.8859	3.71203	LOC105326741
LG10_28630001_28640000	LG10	28630001	28640000	28630109	28634966	-181.549	-210.953	0.0002	168	168	58.8089	6.3411	LOC105340607
LG7_18800001_18810000	LG7	18800001	18810000	18800040	18809934	-269.845	-299.107	0.0004	152	152	58.5235	3.68741	LOC105322671
LG7_59180001_59190000	LG7	59180001	59190000	59180058	59189976	-344.522	-373.755	0.0002	200	469	58.4654	3.68346	LOC105327340
LG2_25290001_25300000	LG2	25290001	25300000	25290013	25299972	-242.051	-271.273	0.0006	165	165	58.4433	5.41666	LOC117687816
LG2_25290001_25300000	LG2	25290001	25300000	25290013	25299972	-242.051	-271.273	0.0006	165	165	58.4433	5.41666	LOC117687828
LG2_25290001_25300000	LG2	25290001	25300000	25290013	25299972	-242.051	-271.273	0.0006	165	165	58.4433	5.41666	LOC117687849
LG7_26920001_26930000	LG7	26920001	26930000	26920057	26929763	-171.651	-200.861	0.0006	148	148	58.4202	3.68039	LOC105321255
LG5_10000001_10010000	LG5	10000001	10010000	10000096	10009980	-223.745	-252.947	0.0002	150	150	58.4046	9.02907	LOC105330766
LG6_23570001_23580000	LG6	23570001	23580000	23570061	23579884	-245.197	-274.336	0.0008	143	143	58.2783	4.76639	-
LG6_24420001_24430000	LG6	24420001	24430000	24420050	24429996	-293.909	-322.966	0.0004	200	262	58.1146	4.75214	LOC105328665
LG7_34490001_34500000	LG7	34490001	34500000	34490055	34496777	-99.0768	-128.101	0.0006	53	53	58.0478	3.65509	LOC105320727
LG3_26310001_26320000	LG3	26310001	26320000	26312964	26319966	-192.217	-221.179	0.0006	176	176	57.9249	4.91432	-
LG2_51560001_51570000	LG2	51560001	51570000	51560390	51569949	-263.503	-292.444	0.0006	200	205	57.8822	5.36199	LOC105320240
LG8_06170001_06180000	LG8	6170001	6180000	6170108	6179210	-253.895	-282.768	0.0004	175	175	57.7444	5.13836	LOC105322705
LG7_14380001_14390000	LG7	14380001	14390000	14380018	14389776	-62.0968	-90.9288	0.003	50	50	57.664	3.62902	LOC105339135
LG7_14380001_14390000	LG7	14380001	14390000	14380018	14389776	-62.0968	-90.9288	0.003	50	50	57.664	3.62902	LOC105339136
NW_022994982.1_00140001_00150000	NW_022994982.1	140001	150000	140238	149984	-266.107	-294.908	0.0004	180	180	57.6016	1.36527	LOC105344687
LG2_23590001_23600000	LG2	23590001	23600000	23590168	23599970	-290.973	-319.724	0.0006	200	386	57.5013	5.32488	LOC105348294
LG6_28500001_28510000	LG6	28500001	28510000	28501546	28509996	-227.174	-255.847	0.0004	200	235	57.3467	4.68525	LOC105331579
LG8_52790001_52800000	LG8	52790001	52800000	52797255	52799912	-184.385	-213.029	0.0002	126	126	57.2886	5.09648	LOC105341151
LG1_27780001_27790000	LG1	27780001	27790000	27781263	27789731	-85.1768	-113.576	0.0004	200	213	56.7986	5.30995	LOC105341797
LG2_18190001_18200000	LG2	18190001	18200000	18190009	18199464	-210.134	-238.493	0.0008	159	159	56.7188	5.24865	LOC105323063
LG3_43460001_43470000	LG3	43460001	43470000	43460612	43469785	-230.01	-258.336	0.0004	139	139	56.652	4.80075	LOC105336894
LG2_23380001_23390000	LG2	23380001	23390000	23380028	23389992	-267.003	-295.312	0.0002	200	210	56.6192	5.23895	LOC105327085
LG7_28690001_28700000	LG7	28690001	28700000	28690043	28699978	-193.931	-222.196	0.0004	154	154	56.5297	3.55196	-
LG7_37350001_37360000	LG7	37350001	37360000	37350019	37356878	-165.563	-193.776	0.0002	135	135	56.4256	3.54489	LOC105317859
LG7_37350001_37360000	LG7	37350001	37360000	37350019	37356878	-165.563	-193.776	0.0002	135	135	56.4256	3.54489	LOC105330644
LG1_34660001_34670000	LG1	34660001	34670000	34660042	34669039	-170.092	-198.199	0.0008	200	302	56.2126	5.252	LOC105332879
LG6_49950001_49960000	LG6	49950001	49960000	49950045	49956552	-135.148	-163.252	0.0006	111	111	56.2071	4.58597	LOC117693074
LG6_22090001_22100000	LG6	22090001	22100000	22090049	22099957	-235.458	-263.477	0.0008	200	251	56.0383	4.57127	LOC105344712
LG6_22090001_22100000	LG6	22090001	22100000	22090049	22099957	-235.458	-263.477	0.0008	200	251	56.0383	4.57127	LOC105344713
NW_022994962.1_00010001_00020000	NW_022994962.1	10001	20000	11108	19957	-218.695	-246.71	0.0004	200	230	56.0297	4.06599	-
LG1_26530001_26540000	LG1	26530001	26540000	26530364	26539983	-237.164	-265.159	0.0002	155	155	55.9902	5.23002	LOC105340657
LG10_52090001_52100000	LG10	52090001	52100000	52090048	52099985	-177.868	-205.826	0.0006	129	129	55.9166	6.01715	-
LG3_15410001_15420000	LG3	15410001	15420000	15410073	15419960	-156.321	-184.208	0.0008	104	104	55.7758	4.72257	LOC105318922
LG6_14440001_14450000	LG6	14440001	14450000	14440019	14449994	-217.996	-245.883	0.001	200	295	55.7742	4.54827	-
LG7_36160001_36170000	LG7	36160001	36170000	36160063	36165190	-84.533	-112.385	0.0006	70	70	55.705	3.49593	LOC105340371
LG7_34070001_34080000	LG7	34070001	34080000	34070065	34079387	-89.1137	-116.936	0.001	122	122	55.6455	3.49189	LOC105324995
LG3_22930001_22940000	LG3	22930001	22940000	22930009	22939864	-213.154	-240.968	0.0002	169	169	55.6271	4.70931	LOC105322432
LG5_58340001_58350000	LG5	58340001	58350000	58340720	58349917	-196.303	-224.109	0.0004	200	364	55.6119	8.58421	-
LG7_34100001_34110000	LG7	34100001	34110000	34100797	34109636	-117.042	-144.816	0.0008	188	188	55.548	3.48526	LOC105324995
LG7_02060001_02070000	LG7	2060001	2070000	2060154	2069783	-225.33	-253.002	0.0006	200	269	55.345	3.47147	-
LG2_19920001_19930000	LG2	19920001	19930000	19921550	19928397	-227.258	-254.891	0.0004	162	162	55.2658	5.10709	LOC105331371
LG6_52930001_52940000	LG6	52930001	52940000	52930174	52939738	-186.672	-214.275	0.001	169	169	55.207	4.49886	LOC105345822
LG9_19430001_19440000	LG9	19430001	19440000	19431836	19439650	-242.18	-269.755	0.0002	160	160	55.1492	10.4488	LOC105333792
LG2_19960001_19970000	LG2	19960001	19970000	19960011	19969997	-287.688	-315.215	0.0006	189	189	55.053	5.08636	LOC105331333
LG6_28630001_28640000	LG6	28630001	28640000	28630628	28639987	-316.112	-343.546	0.0004	200	216	54.867	4.46924	LOC105325414
LG6_28630001_28640000	LG6	28630001	28640000	28630628	28639987	-316.112	-343.546	0.0004	200	216	54.867	4.46924	LOC117692975
LG8_17470001_17480000	LG8	17470001	17480000	17470013	17479523	-223.391	-250.754	0.0004	200	290	54.727	4.86111	-
LG2_23870001_23880000	LG2	23870001	23880000	23876089	23879905	-52.067	-79.4167	0.001	39	39	54.6995	5.05192	LOC105328125
LG2_23870001_23880000	LG2	23870001	23880000	23876089	23879905	-52.067	-79.4167	0.001	39	39	54.6995	5.05192	LOC105328126
LG6_09760001_09770000	LG6	9760001	9770000	9760288	9768741	-229.026	-256.328	0.0006	200	255	54.6023	4.44618	LOC105334704
LG6_09760001_09770000	LG6	9760001	9770000	9760288	9768741	-229.026	-256.328	0.0006	200	255	54.6023	4.44618	LOC105334705
LG7_10930001_10940000	LG7	10930001	10940000	10930243	10939818	-88.6104	-115.772	0.0004	84	84	54.3225	3.40201	LOC105330293
LG7_10930001_10940000	LG7	10930001	10940000	10930243	10939818	-88.6104	-115.772	0.0004	84	84	54.3225	3.40201	LOC105330294
LG7_37450001_37460000	LG7	37450001	37460000	37450055	37459584	-305.7	-332.847	0.0002	200	230	54.2943	3.40009	LOC105330628
LG10_53410001_53420000	LG10	53410001	53420000	53410036	53419764	-221.764	-248.781	0.0006	200	218	54.0331	5.80618	LOC105327760
LG10_53410001_53420000	LG10	53410001	53420000	53410036	53419764	-221.764	-248.781	0.0006	200	218	54.0331	5.80618	LOC105327780
LG6_14430001_14440000	LG6	14430001	14440000	14430010	14439838	-243.303	-270.195	0.0008	200	325	53.7835	4.37485	-
LG7_56870001_56880000	LG7	56870001	56880000	56870103	56879998	-143.791	-170.682	0.0008	88	88	53.7824	3.36532	LOC105339434
LG9_28110001_28120000	LG9	28110001	28120000	28112737	28119988	-200.577	-227.455	0.0006	126	126	53.7563	10.177	LOC105329346
LG9_28110001_28120000	LG9	28110001	28120000	28112737	28119988	-200.577	-227.455	0.0006	126	126	53.7563	10.177	LOC109618881
LG8_52270001_52280000	LG8	52270001	52280000	52270372	52279988	-132.308	-159.151	0.0004	199	199	53.6865	4.76551	LOC105334140
NW_022994902.1_00140001_00150000	NW_022994902.1	140001	150000	140185	149757	-256.994	-283.723	0.0004	200	271	53.4575	4.26138	LOC105329574
LG6_23660001_23670000	LG6	23660001	23670000	23660423	23669959	-290.757	-317.417	0.0002	200	353	53.3207	4.33454	LOC105339426
LG3_17670001_17680000	LG3	17670001	17680000	17670034	17679988	-172.03	-198.393	0.0006	200	200	52.7276	4.45062	-
LG9_32880001_32890000	LG9	32880001	32890000	32880162	32889941	-163.036	-189.373	0.0006	131	131	52.6742	9.96592	LOC105320283
LG9_32880001_32890000	LG9	32880001	32890000	32880162	32889941	-163.036	-189.373	0.0006	131	131	52.6742	9.96592	LOC117683881
LG6_41260001_41270000	LG6	41260001	41270000	41260101	41269965	-205.317	-231.622	0.0006	139	139	52.609	4.27254	LOC105317211
LG6_41260001_41270000	LG6	41260001	41270000	41260101	41269965	-205.317	-231.622	0.0006	139	139	52.609	4.27254	LOC109617245
LG3_35870001_35880000	LG3	35870001	35880000	35870043	35879349	-159.663	-185.921	0.0006	121	121	52.5162	4.43176	LOC105318138
LG2_10370001_10380000	LG2	10370001	10380000	10370286	10378363	-57.9942	-84.2403	0.001	56	56	52.492	4.83686	LOC105326913
LG1_22610001_22620000	LG1	22610001	22620000	22610063	22619862	-129.992	-156.223	0.0008	174	174	52.4624	4.88121	LOC117687497
LG7_09930001_09940000	LG7	9930001	9940000	9930114	9939879	-81.2126	-107.389	0.001	46	46	52.3535	3.26824	LOC105319734
LG1_11880001_11890000	LG1	11880001	11890000	11880209	11889968	-170.803	-196.96	0.0006	200	212	52.3134	4.86647	-
LG2_14660001_14670000	LG2	14660001	14670000	14660027	14669937	-230.069	-256.175	0.0004	200	289	52.2123	4.80961	LOC105332268
LG2_16640001_16650000	LG2	16640001	16650000	16644671	16645738	-25.3081	-51.3849	0.0002	33	33	52.1537	4.8039	-
LG3_50600001_50610000	LG3	50600001	50610000	50601337	50609991	-118.962	-145.027	0.001	161	161	52.1288	4.39719	LOC117689475
LG2_30150001_30160000	LG2	30150001	30160000	30150663	30159996	-154.622	-180.662	0.0002	155	155	52.0795	4.79667	LOC105317817
LG2_30150001_30160000	LG2	30150001	30160000	30150663	30159996	-154.622	-180.662	0.0002	155	155	52.0795	4.79667	LOC105339512
LG2_22480001_22490000	LG2	22480001	22490000	22480311	22489917	-175.113	-201.034	0.001	200	298	51.8422	4.77356	LOC105334700
LG7_37270001_37280000	LG7	37270001	37280000	37270033	37279994	-229.578	-255.498	0.0006	200	286	51.8387	3.23327	LOC105344827
LG7_37270001_37280000	LG7	37270001	37280000	37270033	37279994	-229.578	-255.498	0.0006	200	286	51.8387	3.23327	LOC105344864
LG4_19980001_19990000	LG4	19980001	19990000	19980136	19989841	-273.157	-298.966	0.0006	200	242	51.6192	7.12353	LOC105330277
LG4_19980001_19990000	LG4	19980001	19990000	19980136	19989841	-273.157	-298.966	0.0006	200	242	51.6192	7.12353	LOC105330278
LG4_19980001_19990000	LG4	19980001	19990000	19980136	19989841	-273.157	-298.966	0.0006	200	242	51.6192	7.12353	LOC117690397
LG4_28430001_28440000	LG4	28430001	28440000	28430158	28439499	-206.773	-232.393	0.0002	105	105	51.2416	7.06974	LOC105329028
LG3_15060001_15070000	LG3	15060001	15070000	15060057	15069979	-267.415	-292.985	0.0002	200	275	51.1407	4.30904	LOC105319481
LG3_51120001_51130000	LG3	51120001	51130000	51120040	51129368	-228.813	-254.365	0.0002	192	192	51.1052	4.30587	-
LG3_43940001_43950000	LG3	43940001	43950000	43940029	43949805	-240.599	-266.146	0.0004	200	260	51.0942	4.30489	LOC105318926
LG3_43940001_43950000	LG3	43940001	43950000	43940029	43949805	-240.599	-266.146	0.0004	200	260	51.0942	4.30489	LOC105334900
LG2_18080001_18090000	LG2	18080001	18090000	18080106	18089729	-314.72	-340.244	0.0006	200	316	51.0465	4.69604	LOC105323072
LG3_13590001_13600000	LG3	13590001	13600000	13590001	13599943	-262.623	-288.088	0.0004	136	136	50.9301	4.29026	-
LG6_19030001_19040000	LG6	19030001	19040000	19035059	19039671	-127.972	-153.399	0.0006	129	129	50.8544	4.11971	LOC117693149
LG2_17540001_17550000	LG2	17540001	17550000	17540033	17549999	-302.366	-327.786	0.0004	200	218	50.8409	4.676	LOC105339932
LG1_18700001_18710000	LG1	18700001	18710000	18700004	18709159	-240.931	-266.345	0.0004	165	165	50.8284	4.71964	LOC105319588
LG1_18700001_18710000	LG1	18700001	18710000	18700004	18709159	-240.931	-266.345	0.0004	165	165	50.8284	4.71964	LOC105319589
LG2_49020001_49030000	LG2	49020001	49030000	49023516	49029889	-125.062	-150.443	0.0004	96	96	50.7618	4.6683	LOC117688554
LG7_34860001_34870000	LG7	34860001	34870000	34860415	34868634	-33.0201	-58.3736	0.001	25	25	50.707	3.15638	LOC105320480
LG6_26620001_26630000	LG6	26620001	26630000	26621936	26629996	-61.7291	-87.0155	0.001	68	68	50.5727	4.09517	LOC105331446
LG3_46740001_46750000	LG3	46740001	46750000	46740254	46749988	-333.972	-359.222	0.0004	186	186	50.5014	4.252	LOC105321189
LG3_46740001_46750000	LG3	46740001	46750000	46740254	46749988	-333.972	-359.222	0.0004	186	186	50.5014	4.252	LOC105321190
LG7_32390001_32400000	LG7	32390001	32400000	32390095	32399623	-213.344	-238.576	0.0002	182	182	50.4642	3.13989	LOC105321061
LG7_32390001_32400000	LG7	32390001	32400000	32390095	32399623	-213.344	-238.576	0.0002	182	182	50.4642	3.13989	LOC105321062
LG6_17590001_17600000	LG6	17590001	17600000	17590308	17599963	-235.915	-261.097	0.0002	146	146	50.3646	4.07703	LOC105338891
LG7_34750001_34760000	LG7	34750001	34760000	34750507	34759434	-71.6385	-96.7583	0.001	51	51	50.2396	3.12464	LOC105333013
LG7_35430001_35440000	LG7	35430001	35440000	35430012	35439907	-111.241	-136.318	0.001	161	161	50.1531	3.11876	LOC105317654
LG7_35430001_35440000	LG7	35430001	35440000	35430012	35439907	-111.241	-136.318	0.001	161	161	50.1531	3.11876	LOC105348339
LG5_03320001_03330000	LG5	3320001	3330000	3320637	3325955	-58.6012	-83.6695	0.0006	50	50	50.1364	7.71198	LOC117690701
LG5_03320001_03330000	LG5	3320001	3330000	3320637	3325955	-58.6012	-83.6695	0.0006	50	50	50.1364	7.71198	LOC117690706
LG6_19660001_19670000	LG6	19660001	19670000	19660079	19669980	-288.241	-313.215	0.0002	200	296	49.9491	4.04084	LOC117692552
LG9_07830001_07840000	LG9	7830001	7840000	7830032	7839988	-220.197	-245.081	0.0002	190	190	49.7684	9.39901	-
LG6_27790001_27800000	LG6	27790001	27800000	27790132	27799976	-156.678	-181.437	0.0004	179	179	49.5187	4.00335	LOC105345286
LG6_27790001_27800000	LG6	27790001	27800000	27790132	27799976	-156.678	-181.437	0.0004	179	179	49.5187	4.00335	LOC105345287
LG7_35500001_35510000	LG7	35500001	35510000	35500056	35509904	-87.8761	-112.603	0.001	184	184	49.4529	3.07118	LOC105334138
LG7_33940001_33950000	LG7	33940001	33950000	33940003	33945510	-77.2966	-102.016	0.0008	155	155	49.4392	3.07025	LOC105326808
LG7_33940001_33950000	LG7	33940001	33950000	33940003	33945510	-77.2966	-102.016	0.0008	155	155	49.4392	3.07025	LOC117681429
LG10_06560001_06570000	LG10	6560001	6570000	6560008	6569973	-269.582	-294.302	0.0006	198	198	49.4391	5.29163	-
NW_022994940.1_00210001_00220000	NW_022994940.1	210001	220000	210164	218019	-237.206	-261.912	0.0004	200	269	49.4118	4.37077	LOC105344341
LG7_24720001_24730000	LG7	24720001	24730000	24721574	24728501	-72.0111	-96.6695	0.0004	60	60	49.3168	3.06194	LOC105337580
LG3_35500001_35510000	LG3	35500001	35510000	35500047	35509995	-249.842	-274.472	0.0004	200	311	49.2611	4.14135	LOC117689497
LG1_11940001_11950000	LG1	11940001	11950000	11942942	11949784	-108.204	-132.817	0.0008	89	89	49.2265	4.56125	LOC117687309
LG7_56150001_56160000	LG7	56150001	56160000	56150052	56159995	-271.069	-295.666	0.0002	200	216	49.195	3.05367	LOC105325019
LG10_49990001_50000000	LG10	49990001	50000000	49990065	49999986	-220.006	-244.468	0.0008	163	163	48.9252	5.23408	LOC105345953
LG10_49990001_50000000	LG10	49990001	50000000	49990065	49999986	-220.006	-244.468	0.0008	163	163	48.9252	5.23408	LOC105345954
LG6_26710001_26720000	LG6	26710001	26720000	26710017	26719919	-40.5218	-64.927	0.003	72	72	48.8103	3.94164	LOC105331446
LG7_26190001_26200000	LG7	26190001	26200000	26190157	26199961	-248.85	-273.217	0.0006	200	306	48.7351	3.02243	LOC105317582
LG6_31950001_31960000	LG6	31950001	31960000	31953446	31955282	-112.674	-137.001	0.0002	78	78	48.6533	3.92796	LOC105336126
LG3_54830001_54840000	LG3	54830001	54840000	54830012	54839894	-57.6663	-81.9901	0.0002	55	55	48.6477	4.08662	LOC105346153
LG7_26130001_26140000	LG7	26130001	26140000	26130040	26139697	-243.737	-268.015	0.0004	200	281	48.5573	3.01034	LOC105317586
LG7_26130001_26140000	LG7	26130001	26140000	26130040	26139697	-243.737	-268.015	0.0004	200	281	48.5573	3.01034	LOC105317587
LG6_26700001_26710000	LG6	26700001	26710000	26700416	26709999	-53.9934	-78.2473	0.001	63	63	48.5077	3.91529	LOC105331446
LG2_20900001_20910000	LG2	20900001	20910000	20904347	20907862	-136.563	-160.788	0.0004	116	116	48.4489	4.44297	LOC109617937
LG2_20900001_20910000	LG2	20900001	20910000	20904347	20907862	-136.563	-160.788	0.0004	116	116	48.4489	4.44297	LOC117687114
LG5_24020001_24030000	LG5	24020001	24030000	24020152	24027870	-310.814	-335.008	0.0002	196	196	48.3867	7.43326	LOC105330773
LG10_45480001_45490000	LG10	45480001	45490000	45480017	45485582	-159.268	-183.419	0.0004	97	97	48.3029	5.16437	-
LG7_39860001_39870000	LG7	39860001	39870000	39860492	39869520	-65.7041	-89.8065	0.001	42	42	48.2048	2.98639	LOC117681138
LG7_27410001_27420000	LG7	27410001	27420000	27410010	27419140	-183.2	-207.271	0.0008	200	272	48.1426	2.98217	LOC105324960
LG6_36560001_36570000	LG6	36560001	36570000	36568486	36569972	-27.4442	-51.5109	0.0004	19	19	48.1334	3.88267	-
LG7_35650001_35660000	LG7	35650001	35660000	35650004	35659995	-284.67	-308.71	0.0008	200	230	48.0806	2.97796	LOC105331127
LG10_43900001_43910000	LG10	43900001	43910000	43900164	43909822	-113.092	-137.079	0.0002	76	76	47.9745	5.12759	LOC117684910
LG6_41760001_41770000	LG6	41760001	41770000	41760548	41769978	-174.887	-198.769	0.0002	121	121	47.7639	3.85049	LOC105338118
LG3_29580001_29590000	LG3	29580001	29590000	29580067	29589869	-106.588	-130.458	0.0006	144	144	47.7399	4.00563	LOC105333342
LG3_28700001_28710000	LG3	28700001	28710000	28705211	28709518	-87.583	-111.438	0.0004	86	86	47.7108	4.00304	LOC105329309
LG3_28700001_28710000	LG3	28700001	28710000	28705211	28709518	-87.583	-111.438	0.0004	86	86	47.7108	4.00304	LOC117689147
LG3_40240001_40250000	LG3	40240001	40250000	40240012	40249945	-252.095	-275.916	0.0006	200	233	47.6408	3.99679	LOC105341347
LG6_35950001_35960000	LG6	35950001	35960000	35951140	35959688	-77.2728	-101.067	0.0004	50	50	47.588	3.83517	LOC105334797
LG2_63450001_63460000	LG2	63450001	63460000	63450095	63459999	-273.154	-296.938	0.0004	200	345	47.5676	4.35711	-
LG7_33080001_33090000	LG7	33080001	33090000	33084294	33089135	-73.5938	-97.37	0.0008	51	51	47.5525	2.94208	LOC105336686
LG7_33080001_33090000	LG7	33080001	33090000	33084294	33089135	-73.5938	-97.37	0.0008	51	51	47.5525	2.94208	LOC117681412
LG7_34420001_34430000	LG7	34420001	34430000	34420126	34429896	-207.133	-230.886	0.0006	136	136	47.5045	2.93882	LOC117681433
LG3_19890001_19900000	LG3	19890001	19900000	19890057	19898391	-176.453	-200.205	0.0008	112	112	47.5037	3.98455	LOC117680540
LG3_19890001_19900000	LG3	19890001	19900000	19890057	19898391	-176.453	-200.205	0.0008	112	112	47.5037	3.98455	LOC117688944
LG4_21720001_21730000	LG4	21720001	21730000	21720209	21727574	-160.81	-184.538	0.0004	142	142	47.4547	6.53038	LOC105335994
LG4_21720001_21730000	LG4	21720001	21730000	21720209	21727574	-160.81	-184.538	0.0004	142	142	47.4547	6.53038	LOC117690401
LG2_08810001_08820000	LG2	8810001	8820000	8810126	8819998	-182.699	-206.388	0.0002	124	124	47.3788	4.33871	-
LG7_51920001_51930000	LG7	51920001	51930000	51920146	51929951	-232.443	-256.127	0.0004	200	226	47.3683	2.92957	LOC105335722
LG6_41230001_41240000	LG6	41230001	41240000	41230103	41239892	-173.731	-197.348	0.0008	102	102	47.2344	3.80437	LOC105317209
LG6_41230001_41240000	LG6	41230001	41240000	41230103	41239892	-173.731	-197.348	0.0008	102	102	47.2344	3.80437	LOC105317210
LG10_14100001_14110000	LG10	14100001	14110000	14100001	14109943	-224.424	-248.015	0.0004	200	243	47.1824	5.03886	LOC105342776
LG1_23900001_23910000	LG1	23900001	23910000	23900175	23909870	-76.5163	-100.019	0.001	77	77	47.0054	4.34164	LOC105335326
NW_022994852.1_00000001_00010000	NW_022994852.1	1	10000	6316	9979	-145.962	-169.443	0.0004	126	126	46.9615	4.54566	LOC105338292
LG3_50670001_50680000	LG3	50670001	50680000	50671061	50679853	-118.129	-141.586	0.0004	192	192	46.9132	3.93187	LOC117689476
LG1_44050001_44060000	LG1	44050001	44060000	44050055	44057959	-89.7848	-113.225	0.0002	78	78	46.8796	4.3292	-
LG4_17670001_17680000	LG4	17670001	17680000	17675065	17679994	-167.441	-190.841	0.0004	175	175	46.7994	6.43705	LOC105344498
LG6_19640001_19650000	LG6	19640001	19650000	19640369	19649994	-311.826	-335.198	0.0002	198	198	46.7454	3.76177	LOC105325867
LG7_24990001_25000000	LG7	24990001	25000000	24990055	24999964	-106.125	-129.491	0.0006	141	141	46.7317	2.88632	LOC105318052
LG2_20820001_20830000	LG2	20820001	20830000	20820002	20829984	-283.137	-306.484	0.0006	200	327	46.6953	4.27212	-
LG1_30580001_30590000	LG1	30580001	30590000	30580132	30589967	-247.182	-270.526	0.0002	200	222	46.6884	4.3103	LOC105344634
LG1_30580001_30590000	LG1	30580001	30590000	30580132	30589967	-247.182	-270.526	0.0002	200	222	46.6884	4.3103	LOC105344635
LG7_33110001_33120000	LG7	33110001	33120000	33110001	33119999	-137.144	-160.485	0.0004	116	116	46.6831	2.88302	LOC105336690
LG6_26210001_26220000	LG6	26210001	26220000	26210039	26219125	-45.5981	-68.9044	0.001	39	39	46.6125	3.7502	LOC117692916
LG3_44320001_44330000	LG3	44320001	44330000	44320129	44329944	-279.406	-302.701	0.0002	200	313	46.5901	3.90305	-
LG1_40970001_40980000	LG1	40970001	40980000	40970054	40979788	-107.463	-130.754	0.0006	163	163	46.5811	4.29968	LOC105327718
LG1_40970001_40980000	LG1	40970001	40980000	40970054	40979788	-107.463	-130.754	0.0006	163	163	46.5811	4.29968	LOC105327720
LG6_47050001_47060000	LG6	47050001	47060000	47050086	47059584	-258.64	-281.913	0.0004	200	230	46.5469	3.74448	LOC105341721
LG6_47050001_47060000	LG6	47050001	47060000	47050086	47059584	-258.64	-281.913	0.0004	200	230	46.5469	3.74448	LOC105341722
LG3_36240001_36250000	LG3	36240001	36250000	36240126	36249263	-242.154	-265.415	0.0004	184	184	46.5222	3.89699	LOC105347675
LG3_36240001_36250000	LG3	36240001	36250000	36240126	36249263	-242.154	-265.415	0.0004	184	184	46.5222	3.89699	LOC105347677
LG3_36240001_36250000	LG3	36240001	36250000	36240126	36249263	-242.154	-265.415	0.0004	184	184	46.5222	3.89699	LOC109621125
LG7_02330001_02340000	LG7	2330001	2340000	2330049	2339958	-276.733	-299.994	0.0004	200	208	46.5219	2.87207	LOC105334940
LG7_02330001_02340000	LG7	2330001	2340000	2330049	2339958	-276.733	-299.994	0.0004	200	208	46.5219	2.87207	LOC105334941
LG7_02330001_02340000	LG7	2330001	2340000	2330049	2339958	-276.733	-299.994	0.0004	200	208	46.5219	2.87207	LOC117681635
LG7_24910001_24920000	LG7	24910001	24920000	24910091	24919962	-255.186	-278.432	0.0006	196	196	46.4916	2.87001	LOC105338739
LG6_32310001_32320000	LG6	32310001	32320000	32310297	32319990	-281.137	-304.374	0.0004	178	178	46.4729	3.73803	LOC105345312
LG6_32310001_32320000	LG6	32310001	32320000	32310297	32319990	-281.137	-304.374	0.0004	178	178	46.4729	3.73803	LOC105345314
LG9_27730001_27740000	LG9	27730001	27740000	27730175	27739946	-227.401	-250.582	0.0006	172	172	46.3628	8.73457	LOC105345128
LG9_27730001_27740000	LG9	27730001	27740000	27730175	27739946	-227.401	-250.582	0.0006	172	172	46.3628	8.73457	LOC105345129
LG1_46720001_46730000	LG1	46720001	46730000	46720012	46729631	-193.261	-216.429	0.0006	120	120	46.3363	4.27547	LOC105330515
LG8_18890001_18900000	LG8	18890001	18900000	18890006	18898526	-205.677	-228.819	0.0002	200	234	46.2846	4.08541	LOC105321767
LG6_35590001_35600000	LG6	35590001	35600000	35591849	35597107	-59.8247	-82.9345	0.0002	50	50	46.2196	3.71597	LOC117692360
LG6_35590001_35600000	LG6	35590001	35600000	35591849	35597107	-59.8247	-82.9345	0.0002	50	50	46.2196	3.71597	LOC117692361
LG7_34340001_34350000	LG7	34340001	34350000	34340109	34349910	-86.8526	-109.896	0.0008	89	89	46.086	2.84245	LOC105330255
LG7_17420001_17430000	LG7	17420001	17430000	17420017	17429872	-206.218	-229.26	0.0006	168	168	46.0852	2.8424	-
LG3_40960001_40970000	LG3	40960001	40970000	40960090	40968508	-91.6616	-114.704	0.0008	182	182	46.0845	3.85794	LOC105319352
LG3_34590001_34600000	LG3	34590001	34600000	34590144	34599723	-299.412	-322.434	0.0001	194	194	46.0449	3.85441	LOC105326453
LG9_26460001_26470000	LG9	26460001	26470000	26461879	26466745	-165.743	-188.758	0.0006	200	247	46.0302	8.66968	-
LG6_11200001_11210000	LG6	11200001	11210000	11200035	11209997	-130.493	-153.497	0.0006	115	115	46.0084	3.69757	-
LG7_33850001_33860000	LG7	33850001	33860000	33854167	33859976	-43.3897	-66.3869	0.001	27	27	45.9942	2.83622	LOC105335238
LG7_33850001_33860000	LG7	33850001	33860000	33854167	33859976	-43.3897	-66.3869	0.001	27	27	45.9942	2.83622	LOC105335239
LG3_18610001_18620000	LG3	18610001	18620000	18610037	18618763	-96.5253	-119.421	0.0008	173	173	45.7923	3.83187	LOC105337192
LG6_16900001_16910000	LG6	16900001	16910000	16900028	16909928	-133.629	-156.523	0.001	91	91	45.7865	3.67824	LOC105336233
LG6_17850001_17860000	LG6	17850001	17860000	17850537	17859075	-172.747	-195.607	0.0008	200	338	45.7192	3.67238	LOC105349119
LG1_31840001_31850000	LG1	31840001	31850000	31840458	31849871	-191.3	-214.149	0.0002	143	143	45.6974	4.21231	LOC105342687
LG1_31840001_31850000	LG1	31840001	31850000	31840458	31849871	-191.3	-214.149	0.0002	143	143	45.6974	4.21231	LOC105342688
LG6_26840001_26850000	LG6	26840001	26850000	26842108	26849971	-54.5877	-77.4294	0.001	56	56	45.6834	3.66926	-
LG2_27050001_27060000	LG2	27050001	27060000	27050003	27053106	-169.372	-192.212	0.0002	163	163	45.6795	4.17316	-
LG7_18170001_18180000	LG7	18170001	18180000	18170006	18179866	-263.729	-286.55	0.0004	192	192	45.6414	2.81225	LOC105325545
LG7_18170001_18180000	LG7	18170001	18180000	18170006	18179866	-263.729	-286.55	0.0004	192	192	45.6414	2.81225	LOC105325555
LG7_18170001_18180000	LG7	18170001	18180000	18170006	18179866	-263.729	-286.55	0.0004	192	192	45.6414	2.81225	LOC105325566
LG3_18830001_18840000	LG3	18830001	18840000	18830490	18839783	-75.3317	-98.1409	0.001	85	85	45.6183	3.81634	LOC105341787
LG3_18830001_18840000	LG3	18830001	18840000	18830490	18839783	-75.3317	-98.1409	0.001	85	85	45.6183	3.81634	LOC105341821
LG3_51060001_51070000	LG3	51060001	51070000	51060005	51069791	-139.66	-162.436	0.0006	122	122	45.5509	3.81033	LOC117689480
LG4_12480001_12490000	LG4	12480001	12490000	12480081	12489854	-191.687	-214.44	0.0008	200	261	45.5063	6.25288	LOC105324636
LG4_12480001_12490000	LG4	12480001	12490000	12480081	12489854	-191.687	-214.44	0.0008	200	261	45.5063	6.25288	LOC105345908
LG8_50900001_50910000	LG8	50900001	50910000	50900153	50909979	-250.044	-272.792	0.0006	200	401	45.4962	4.01296	LOC105324367
LG8_50900001_50910000	LG8	50900001	50910000	50900153	50909979	-250.044	-272.792	0.0006	200	401	45.4962	4.01296	LOC105349215
LG3_54390001_54400000	LG3	54390001	54400000	54390024	54399215	-97.0578	-119.761	0.0006	103	103	45.4057	3.79738	LOC105342009
LG6_14650001_14660000	LG6	14650001	14660000	14652999	14659991	-211.458	-234.109	0.0006	168	168	45.3022	3.63605	-
LG3_26690001_26700000	LG3	26690001	26700000	26690044	26699996	-238.748	-261.398	0.0004	187	187	45.3015	3.78808	LOC105341538
LG3_26690001_26700000	LG3	26690001	26700000	26690044	26699996	-238.748	-261.398	0.0004	187	187	45.3015	3.78808	LOC105341571
LG6_20940001_20950000	LG6	20940001	20950000	20940008	20949737	-304.96	-327.575	0.0004	193	193	45.2297	3.62974	LOC105338622
LG1_21280001_21290000	LG1	21280001	21290000	21280308	21289647	-173.716	-196.299	0.0006	147	147	45.1661	4.15977	LOC117691434
LG1_21280001_21290000	LG1	21280001	21290000	21280308	21289647	-173.716	-196.299	0.0006	147	147	45.1661	4.15977	LOC117691449
LG10_54170001_54180000	LG10	54170001	54180000	54170020	54179744	-280.427	-303.009	0.0004	200	278	45.1635	4.81274	LOC105336477
LG10_54170001_54180000	LG10	54170001	54180000	54170020	54179744	-280.427	-303.009	0.0004	200	278	45.1635	4.81274	LOC105336478
LG10_54170001_54180000	LG10	54170001	54180000	54170020	54179744	-280.427	-303.009	0.0004	200	278	45.1635	4.81274	LOC105336479
LG8_51280001_51290000	LG8	51280001	51290000	51280026	51289939	-143.741	-166.213	0.0008	200	246	44.9453	3.96235	LOC117682263
LG6_38430001_38440000	LG6	38430001	38440000	38430317	38439484	-97.5349	-119.995	0.001	74	74	44.9199	3.60276	LOC105334296
LG6_38430001_38440000	LG6	38430001	38440000	38430317	38439484	-97.5349	-119.995	0.001	74	74	44.9199	3.60276	LOC117692404
LG1_53790001_53800000	LG1	53790001	53800000	53790533	53796226	-101.918	-124.351	0.0004	94	94	44.8654	4.13004	LOC105341159
LG1_36720001_36730000	LG1	36720001	36730000	36720034	36729983	-313.877	-336.287	0.0004	200	222	44.8192	4.12547	LOC105320775
LG6_53040001_53050000	LG6	53040001	53050000	53040051	53049934	-95.5968	-117.989	0.001	77	77	44.7847	3.59098	LOC105337455
LG6_53040001_53050000	LG6	53040001	53050000	53040051	53049934	-95.5968	-117.989	0.001	77	77	44.7847	3.59098	LOC105337456
LG9_22860001_22870000	LG9	22860001	22870000	22860021	22869988	-216.04	-238.424	0.0004	200	331	44.769	8.42362	LOC105346238
LG9_19640001_19650000	LG9	19640001	19650000	19640033	19649950	-212.447	-234.823	0.0002	200	376	44.7536	8.42062	LOC105331997
LG9_19640001_19650000	LG9	19640001	19650000	19640033	19649950	-212.447	-234.823	0.0002	200	376	44.7536	8.42062	LOC105332003
LG5_10050001_10060000	LG5	10050001	10060000	10050125	10059958	-175.546	-197.26	0.0004	78	78	44.7297	6.64332	LOC105330764
LG5_13560001_13570000	LG5	13560001	13570000	13560741	13569906	-255.825	-278.169	0.0002	200	250	44.6888	6.8442	-
LG6_23020001_23030000	LG6	23020001	23030000	23020214	23029753	-366.181	-388.509	0.0002	200	309	44.6563	3.57979	LOC105337762
LG6_23020001_23030000	LG6	23020001	23030000	23020214	23029753	-366.181	-388.509	0.0002	200	309	44.6563	3.57979	LOC105337776
LG6_38250001_38260000	LG6	38250001	38260000	38250010	38259870	-149.057	-171.354	0.0006	155	155	44.5951	3.57445	LOC105322796
LG6_38250001_38260000	LG6	38250001	38260000	38250010	38259870	-149.057	-171.354	0.0006	155	155	44.5951	3.57445	LOC105337949
LG10_39810001_39820000	LG10	39810001	39820000	39810108	39819977	-201.759	-223.989	0.0008	147	147	44.4608	4.73403	LOC105328026
LG3_15050001_15060000	LG3	15050001	15060000	15050227	15059971	-218.578	-240.808	0.0002	152	152	44.4606	3.71306	LOC105319481
LG2_07340001_07350000	LG2	7340001	7350000	7340011	7344322	-109.051	-131.274	0.0004	81	81	44.447	4.05308	LOC105333861
LG6_33870001_33880000	LG6	33870001	33880000	33870443	33879991	-168.039	-190.259	0.0006	187	187	44.4405	3.56099	-
LG7_19570001_19580000	LG7	19570001	19580000	19570251	19579915	-269.985	-292.197	0.0006	159	159	44.4239	2.72954	LOC105329418
LG2_44880001_44890000	LG2	44880001	44890000	44880756	44889386	-27.7881	-49.9931	0.003	45	45	44.4101	4.04949	LOC105327349
LG2_44880001_44890000	LG2	44880001	44890000	44880756	44889386	-27.7881	-49.9931	0.003	45	45	44.4101	4.04949	LOC117687519
LG8_35990001_36000000	LG8	35990001	36000000	35990018	35999886	-208.014	-230.173	0.0002	200	226	44.319	3.9048	LOC105328192
LG8_35990001_36000000	LG8	35990001	36000000	35990018	35999886	-208.014	-230.173	0.0002	200	226	44.319	3.9048	LOC117682957
LG8_08950001_08960000	LG8	8950001	8960000	8950044	8957221	-159.398	-181.509	0.0004	91	91	44.2215	3.89584	-
LG6_28620001_28630000	LG6	28620001	28630000	28620014	28629706	-141.434	-163.532	0.0006	97	97	44.1952	3.53962	LOC105325359
LG6_28620001_28630000	LG6	28620001	28630000	28620014	28629706	-141.434	-163.532	0.0006	97	97	44.1952	3.53962	LOC117692975
LG6_28620001_28630000	LG6	28620001	28630000	28620014	28629706	-141.434	-163.532	0.0006	97	97	44.1952	3.53962	Trnai-aau-20
LG7_21580001_21590000	LG7	21580001	21590000	21580280	21589585	-220.854	-242.919	0.0006	198	198	44.1308	2.70962	LOC105338403
LG7_26460001_26470000	LG7	26460001	26470000	26460010	26469958	-338.1	-360.149	0.0002	200	236	44.0983	2.70742	LOC105320592
LG7_26460001_26470000	LG7	26460001	26470000	26460010	26469958	-338.1	-360.149	0.0002	200	236	44.0983	2.70742	LOC105345159
LG3_56180001_56190000	LG3	56180001	56190000	56180022	56189993	-188.443	-210.448	0.0002	200	229	44.0096	3.67282	LOC105341615
