# Supplementary material for: Genomic signatures of artificial selection in the Pacific oyster, Crassostrea gigas
Source: Evol Appl. 2021 Sep 2;15(4):618–30. doi: 10.1111/eva.13286 (PMC9046764; doi:10.1111/eva.13286)
Supplement: Supplementary file 5 — Table S6 [file EVA-15-618-s003.xlsx]

## Sheet: DEGs
Gene id	Seletion sweep type	ZY-1	ZY-2	ZY-3	ZF-1	ZF-2	ZF-3	log2FoldChange	lfcSE	stat	pvalue	padj	Significance	Nr annotation
LOC105318052	Fst & XP-CLR	670	558	740	203	463	328	-1.06537	0.384058	-2.77399	0.0055373	0.0461132	yes	polycystic kidney disease protein 1-like 2
LOC105318873	Fst & XP-CLR	7	4	7	283	28	69	4.31626	1.02093	4.22778	2.36005e-05	0.000783621	yes	protocadherin Fat 4
LOC105322976	Fst & XP-CLR	59	51	25	96	194	178	1.6929	0.602151	2.81143	0.00493225	0.0425031	yes	uncharacterized protein LOC105322976
LOC105323182	Fst & XP-CLR	126	150	195	396	225	385	1.04769	0.381269	2.74791	0.00599769	0.0485988	yes	uncharacterized protein LOC105323182
LOC105325566	Fst & XP-CLR	1169	2894	1960	5713	5339	5511	1.42611	0.301545	4.72933	2.2526e-06	0.000125267	yes	cilia- and flagella-associated protein 65
LOC105327151	Fst & XP-CLR	754	3166	1681	7199	6512	5297	1.74242	0.443757	3.92651	8.61867e-05	0.00213528	yes	uncharacterized protein C20orf85 homolog
LOC105327340	Fst & XP-CLR	6670	19661	12489	85476	32083	44605	2.03669	0.460802	4.41989	9.87519e-06	0.000398815	yes	fibrocystin-L
LOC105328178	Fst & XP-CLR	12	12	24	184	115	162	3.21634	0.544784	5.90387	3.55062e-09	6.20941e-07	yes	titin
LOC105330255	Fst & XP-CLR	0	0	0	170	30	30	8.62966	1.7508	4.92898	8.26604e-07	5.6537e-05	yes	uncharacterized protein LOC105330255
LOC105330350	Fst & XP-CLR	58	136	92	311	387	633	2.19158	0.466628	4.69663	2.64493e-06	0.000143372	yes	neuronal acetylcholine receptor subunit alpha-6-like
LOC105330640	Fst & XP-CLR	10	32	3	73	19	445	3.57499	1.24049	2.88192	0.00395257	0.0362771	yes	histone-lysine N-methyltransferase EZH2
LOC105331579	Fst & XP-CLR	112	341	229	591	637	994	1.68759	0.451081	3.74121	0.000183139	0.00388218	yes	uncharacterized protein LOC105331579
LOC105335421	Fst & XP-CLR	0	0	2	5	366	549	8.8416	1.72978	5.1114	3.19784e-07	2.55358e-05	yes	neogenin
LOC105338885	Fst & XP-CLR	183	457	307	638	788	697	1.12861	0.347141	3.25115	0.00114937	0.0148222	yes	coiled-coil domain-containing protein 42 homolog
LOC105340965	Fst & XP-CLR	287	473	374	1140	1017	631	1.23847	0.310676	3.98637	6.70923e-05	0.00177363	yes	NACHT and WD repeat domain-containing protein 2
LOC105342687	Fst & XP-CLR	211	151	150	69	86	65	-1.3176	0.423694	-3.10979	0.00187222	0.0212434	yes	probable G-protein coupled receptor B0563.6
LOC105344864	Fst & XP-CLR	479	1779	333	2613	4043	4873	2.126	0.601536	3.53428	0.000408891	0.0070112	yes	chitin synthase chs-2
LOC105348310	Fst & XP-CLR	48	87	9	2	4	3	-4.07946	1.16072	-3.5146	0.000440412	0.00739814	yes	acid-sensing ion channel 1A-like
LOC117680778	Fst & XP-CLR	12	94	31	288	400	433	3.02818	0.699925	4.32644	1.51538e-05	0.000546851	yes	neuronal acetylcholine receptor subunit alpha-6-like
LOC117684910	Fst & XP-CLR	3573	9974	6104	22029	16668	15673	1.43608	0.348144	4.12496	3.708e-05	0.00111353	yes	leucine-rich repeat and fibronectin type-III domain-containing protein 5-like
LOC117685499	Fst & XP-CLR	137	178	141	12	6	2	-4.58495	0.68744	-6.6696	2.56494e-11	9.26471e-09	yes	uncharacterized protein LOC117685499
LOC117692916	Fst & XP-CLR	12	171	11	0	3	6	-4.40965	1.56545	-2.81687	0.00484944	0.0420191	yes	N-acetylglucosaminyl-phosphatidylinositol de-N-acetylase-like
LOC105319741	Fst	2002	1489	1876	765	1198	855	-1.01926	0.292544	-3.48412	0.000493755	0.00804234	yes	tyrosine-protein kinase transmembrane receptor Ror
LOC105321212	Fst	2604	4545	2227	621	801	535	-2.32583	0.329504	-7.05859	1.68202e-12	8.55375e-10	yes	glycerol kinase
LOC105321241	Fst	8	126	30	235	460	355	2.68051	0.863578	3.10395	0.00190954	0.0215556	yes	innexin unc-9
LOC105323223	Fst	11	42	28	4	1	1	-3.77664	1.2297	-3.07119	0.00213208	0.0232645	yes	uncharacterized protein LOC105323223
LOC105324115	Fst	46	53	67	16	5	6	-2.67886	0.777649	-3.44482	0.000571436	0.00895597	yes	metalloproteinase inhibitor 3-like
LOC105325289	Fst	1354	1812	1932	1109	771	706	-1.03571	0.247782	-4.17991	2.91626e-05	0.000923099	yes	dimethylaniline monooxygenase [N-oxide-forming] 5
LOC105328212	Fst	14	22	0	86	101	171	3.2351	1.16842	2.7688	0.00562639	0.046664	yes	uncharacterized protein LOC105328212
LOC105329700	Fst	6	0	10	371	495	59	5.74957	1.09633	5.24437	1.56818e-07	1.44318e-05	yes	uncharacterized protein LOC105329700
LOC105331597	Fst	365	3445	744	4074	9031	6954	2.13397	0.704775	3.02788	0.00246277	0.025809	yes	uncharacterized protein LOC105331597
LOC105331790	Fst	104	91	94	307	269	208	1.35624	0.3423	3.96213	7.42829e-05	0.00191525	yes	neuronal acetylcholine receptor subunit alpha-2
LOC105332384	Fst	1491	3355	2499	5339	4514	5767	1.05655	0.29211	3.61697	0.000298068	0.00556523	yes	transient receptor potential cation channel subfamily M member-like 2
LOC105335371	Fst	1909	1488	1197	270	36	197	-3.27533	0.665148	-4.92421	8.46999e-07	5.7431e-05	yes	uncharacterized protein LOC105335371
LOC105337583	Fst	0	0	0	677	85	17	10.383	1.82508	5.68907	1.27735e-08	1.80836e-06	yes	mucin-3A-like
LOC105343100	Fst	0	0	0	40	3	14	6.6276	2.33006	2.84438	0.00444974	0.0394867	yes	choline O-acetyltransferase
LOC105343242	Fst	611	1502	1269	2738	2572	1794	1.0349	0.333876	3.09966	0.00193744	0.0217296	yes	interaptin
LOC105346379	Fst	204	170	256	48	126	56	-1.53681	0.521119	-2.94905	0.00318751	0.031141	yes	metalloproteinase inhibitor 3-like
LOC105346396	Fst	69	207	280	1244	477	572	2.03102	0.576127	3.5253	0.000423011	0.00720854	yes	serine-rich adhesin for platelets
LOC109618870	Fst	33	10	143	0	0	6	-4.9329	1.75917	-2.80411	0.0050456	0.0431528	yes	uncharacterized protein LOC109618870
LOC117680612	Fst	6	8	5	894	20	941	6.56483	1.0892	6.02723	1.66795e-09	3.25578e-07	yes	uncharacterized protein LOC117680612
LOC117681219	Fst	30	26	78	1	0	0	-7.00254	1.59597	-4.38765	1.14583e-05	0.000444539	yes	kelch-like protein 2
LOC117681420	Fst	0	0	0	31	16	21	6.87972	1.91688	3.58902	0.000331921	0.00603691	yes	PC-esterase domain-containing protein 1A-like
LOC117681428	Fst	1748	5029	3694	8161	7783	7658	1.14675	0.334848	3.4247	0.000615478	0.00944514	yes	radial spoke head 1 homolog
LOC117681880	Fst	3	19	24	131	144	151	3.20704	0.720315	4.45227	8.49672e-06	0.000355917	yes	uncharacterized LOC117681880
LOC117682581	Fst	83	178	210	31	75	59	-1.54392	0.561803	-2.74815	0.00599317	0.0485985	yes	uncharacterized protein LOC117682581
LOC117684420	Fst	3808	1090	17603	1356	1343	2117	-2.23585	0.782552	-2.85713	0.00427493	0.038388	yes	uncharacterized protein LOC117684420
LOC117686276	Fst	1042	1065	2425	149	368	273	-2.56587	0.466097	-5.50502	3.69136e-08	4.55806e-06	yes	metalloproteinase inhibitor 3-like
LOC117686848	Fst	8	32	87	0	0	4	-4.94014	1.74185	-2.83614	0.00456624	0.040235	yes	uncharacterized protein LOC117686848
LOC105317586	XP-CLR	277	509	498	144	251	169	-1.23271	0.358677	-3.43682	0.000588589	0.0091359	yes	uncharacterized protein LOC105317586
LOC105317847	XP-CLR	327	735	240	824	1409	1820	1.59376	0.506444	3.14697	0.00164971	0.0193386	yes	kinetochore protein SLK19
LOC105318785	XP-CLR	93	175	109	428	391	620	1.89097	0.387347	4.88186	1.05091e-06	6.70244e-05	yes	transient receptor potential cation channel subfamily M member-like 2
LOC105321255	XP-CLR	0	5	2	10	34	60	3.90813	1.40502	2.78154	0.00541022	0.0453185	yes	cell wall integrity and stress response component 4
LOC105321767	XP-CLR	66	125	208	657	587	1014	2.48622	0.466329	5.33148	9.74172e-08	1.0094e-05	yes	uncharacterized protein LOC105321767
LOC105325555	XP-CLR	2023	2423	3083	1257	1141	1135	-1.14635	0.183531	-6.24607	4.20915e-10	9.85935e-08	yes	uncharacterized protein LOC105325555
LOC105328663	XP-CLR	8	13	18	50	55	46	1.90823	0.639796	2.98256	0.00285853	0.0287556	yes	uncharacterized LOC105328663
LOC105330293	XP-CLR	217	563	210	1573	1819	1826	2.356	0.41804	5.63581	1.74232e-08	2.35451e-06	yes	myosin heavy chain embryonic smooth muscle isoform-like
LOC105330644	XP-CLR	21	41	10	1260	185	157	4.40418	0.911317	4.83276	1.34653e-06	8.16985e-05	yes	chitin synthase chs-2
LOC105331124	XP-CLR	41	8	95	7991	353	24	5.79296	1.83005	3.16546	0.00154836	0.0185443	yes	sushi domain-containing protein 2
LOC105331812	XP-CLR	6655	7223	7877	2770	4919	3045	-1.09255	0.259972	-4.20256	2.63911e-05	0.000855696	yes	ankycorbin
LOC105331997	XP-CLR	233	220	197	594	336	487	1.04844	0.356386	2.94185	0.00326253	0.0316421	yes	E3 ubiquitin-protein ligase TRIM36
LOC105332879	XP-CLR	30	13	29	143	84	97	2.07907	0.622115	3.34194	0.000831945	0.0117393	yes	latrophilin-like protein LAT-2
LOC105334704	XP-CLR	797	1121	962	1921	1828	2246	1.00395	0.20177	4.9757	6.50122e-07	4.59352e-05	yes	serine/threonine-protein kinase Nek11
LOC105342849	XP-CLR	28039	21716	46245	6969	12719	14561	-1.54229	0.390549	-3.94904	7.84641e-05	0.00199117	yes	uncharacterized protein LOC105342849
LOC105343345	XP-CLR	505	1520	892	3051	2560	2978	1.53232	0.370939	4.13091	3.61324e-05	0.00109264	yes	uncharacterized protein LOC105343345
LOC105344498	XP-CLR	62	126	104	209	228	204	1.09135	0.353942	3.08342	0.00204637	0.0225843	yes	uncharacterized protein LOC105344498
LOC105345239	XP-CLR	13	38	36	0	0	0	-7.32172	1.82664	-4.0083	6.11586e-05	0.00164935	yes	transcription factor 4
LOC105345908	XP-CLR	152	75	71	2457	286	102	3.12024	0.999544	3.12166	0.00179833	0.0206574	yes	solute carrier family 22 member 6-A
LOC105346238	XP-CLR	437	697	816	1022	1659	1463	1.04472	0.298475	3.5002	0.000464903	0.00769179	yes	cyclic nucleotide-binding domain-containing protein 2
LOC105347062	XP-CLR	0	0	0	1296	77	0	11.2009	3.90695	2.86692	0.00414485	0.0375426	yes	uncharacterized protein LOC105347062
LOC105349038	XP-CLR	315	882	633	2539	1567	1796	1.66255	0.383781	4.33203	1.47742e-05	0.000537165	yes	uncharacterized protein LOC105349038
LOC109618317	XP-CLR	420	399	901	210	114	205	-1.73939	0.46244	-3.76135	0.000169002	0.00365038	yes	uncharacterized LOC109618317
LOC117681158	XP-CLR	9989	15477	3745	1430	686	545	-3.54065	0.561911	-6.30108	2.95571e-10	7.46637e-08	yes	heme peroxidase 2-like
LOC117682897	XP-CLR	37	30	12	224	323	213	3.15349	0.577551	5.4601	4.75869e-08	5.57329e-06	yes	uncharacterized protein LOC117682897
LOC117684153	XP-CLR	790	1166	585	225	364	355	-1.49587	0.381285	-3.92325	8.73641e-05	0.00215615	yes	corticotropin-releasing factor receptor 1-like
LOC117684855	XP-CLR	19	66	80	234	219	635	2.73121	0.683209	3.99763	6.39806e-05	0.00171009	yes	synapse differentiation-inducing gene protein 1-like
LOC117693074	XP-CLR	51	35	12	388	208	144	2.78636	0.722001	3.85922	0.00011375	0.00266605	yes	uncharacterized protein LOC117693074
