# Supplementary material for: Genomic signatures of artificial selection in the Pacific oyster, Crassostrea gigas
Source: Evol Appl. 2021 Sep 2;15(4):618–30. doi: 10.1111/eva.13286 (PMC9046764; doi:10.1111/eva.13286)
Supplement: Supplementary file 6 — Table S7 [file EVA-15-618-s007.xlsx]

## Sheet: RF vs. RY
ID	Description	GeneRatio	BgRatio	Rich factor	pvalue	p.adjust	qvalue	geneID	Count
4664	Fc epsilon RI signaling pathway	8/285	54/7930	0.148148	0.000622554	0.141173	0.137245	LOC105320169/LOC105327235/LOC105327296/LOC105333406/LOC105338795/LOC105342014/LOC105344224/LOC117692116	8
4360	Axon guidance	15/285	166/7930	0.0903614	0.00089919	0.141173	0.137245	LOC105320169/LOC105320855/LOC105325760/LOC105329587/LOC105332751/LOC105332900/LOC105334284/LOC105342014/LOC105342542/LOC105343291/LOC105344224/LOC109618319/LOC117683068/LOC117683862/LOC117683865	15
4914	Progesterone-mediated oocyte maturation	8/285	70/7930	0.114286	0.00344163	0.270168	0.262651	LOC105320169/LOC105321354/LOC105322436/LOC105329261/LOC105336635/LOC105338795/LOC105342014/LOC105345989	8
4110	Cell cycle	11/285	127/7930	0.0866142	0.00586538	0.368346	0.358097	LOC105317076/LOC105318723/LOC105321354/LOC105322436/LOC105329261/LOC105336616/LOC105337701/LOC105338771/LOC105339046/LOC105340525/LOC105345205	11
5231	Choline metabolism in cancer	10/285	116/7930	0.0862069	0.00871989	0.405602	0.394316	LOC105318776/LOC105318777/LOC105320169/LOC105320328/LOC105327598/LOC105327607/LOC105338795/LOC105339798/LOC105342014/LOC105344224	10
4721	Synaptic vesicle cycle	6/285	51/7930	0.117647	0.00945997	0.405602	0.394316	LOC105318622/LOC105321179/LOC105330539/LOC105337963/LOC105342017/LOC105347797	6
4111	Cell cycle - yeast	8/285	84/7930	0.0952381	0.0103338	0.405602	0.394316	LOC105318723/LOC105321354/LOC105322436/LOC105329261/LOC105336616/LOC105338771/LOC105340525/LOC105345205	8
3440	Homologous recombination	6/285	54/7930	0.111111	0.0124088	0.432426	0.420394	LOC105324607/LOC105333345/LOC105335265/LOC105338801/LOC109619435/LOC117682174	6
4371	Apelin signaling pathway	11/285	143/7930	0.0769231	0.0137715	0.432426	0.420394	LOC105320190/LOC105321047/LOC105328004/LOC105332223/LOC105332231/LOC105333338/LOC105336635/LOC105337701/LOC105342014/LOC105346771/LOC117680526	11
5412	Arrhythmogenic right ventricular cardiomyopathy	7/285	73/7930	0.0958904	0.0154783	0.441836	0.429543	LOC105331400/LOC105332751/LOC105333338/LOC105334284/LOC105338822/LOC117683862/LOC117683865	7
4962	Vasopressin-regulated water reabsorption	5/285	48/7930	0.104167	0.028092	0.60065	0.583938	LOC105336635/LOC105337242/LOC105337243/LOC105343578/LOC105347797	5
4071	Sphingolipid signaling pathway	8/285	101/7930	0.0792079	0.0285242	0.60065	0.583938	LOC105320169/LOC105321656/LOC105332957/LOC105337420/LOC105338795/LOC105342014/LOC105344224/LOC105346771	8
590	Arachidonic acid metabolism	9/285	121/7930	0.0743802	0.029859	0.60065	0.583938	LOC105318442/LOC105318889/LOC105320553/LOC105323213/LOC105327235/LOC105327296/LOC105333406/LOC105344043/LOC117692116	9
4960	Aldosterone-regulated sodium reabsorption	3/285	20/7930	0.15	0.0332989	0.60065	0.583938	LOC105320169/LOC105342014/LOC105348544	3
4550	Signaling pathways regulating pluripotency of stem cells	8/285	107/7930	0.0747664	0.0383587	0.60065	0.583938	LOC105318922/LOC105320169/LOC105322578/LOC105327228/LOC105327579/LOC105337701/LOC105342014/LOC117681348	8
10	Glycolysis / Gluconeogenesis	6/285	70/7930	0.0857143	0.0392932	0.60065	0.583938	LOC105318884/LOC105319828/LOC105322747/LOC105325277/LOC105325828/LOC105348082	6
5414	Dilated cardiomyopathy	8/285	108/7930	0.0740741	0.0401937	0.60065	0.583938	LOC105331400/LOC105332751/LOC105333338/LOC105334284/LOC105336635/LOC105338822/LOC117683862/LOC117683865	8
4113	Meiosis - yeast	6/285	71/7930	0.084507	0.0416816	0.60065	0.583938	LOC105321354/LOC105336616/LOC105336635/LOC105338771/LOC105345205/LOC105348807	6
561	Glycerolipid metabolism	7/285	90/7930	0.0777778	0.0426437	0.60065	0.583938	LOC105320328/LOC105329276/LOC105331423/LOC105331424/LOC105331427/LOC105339798/LOC117689987	7
4013	MAPK signaling pathway - fly	8/285	110/7930	0.0727273	0.0440375	0.60065	0.583938	LOC105320057/LOC105327579/LOC105332223/LOC105332231/LOC105338795/LOC105342014/LOC105344224/LOC105345320	8
4530	Tight junction	11/285	172/7930	0.0639535	0.0454877	0.60065	0.583938	LOC105326385/LOC105331404/LOC105332751/LOC105334284/LOC105336635/LOC105338795/LOC105340621/LOC105344224/LOC105348307/LOC117683862/LOC117683865	11
4310	Wnt signaling pathway	8/285	112/7930	0.0714286	0.0481164	0.60065	0.583938	LOC105320855/LOC105322578/LOC105323212/LOC105336635/LOC105338795/LOC105339345/LOC105344224/LOC117681348	8
4913	Ovarian steroidogenesis	7/285	95/7930	0.0736842	0.0543578	0.60065	0.583938	LOC105327235/LOC105327296/LOC105333406/LOC105336635/LOC105338891/LOC105348544/LOC117692116	7
4138	Autophagy - yeast	6/285	76/7930	0.0789474	0.0549811	0.60065	0.583938	LOC105319628/LOC105320190/LOC105336635/LOC105340621/LOC105342014/LOC105347797	6
563	Glycosylphosphatidylinositol (GPI)-anchor biosynthesis	6/285	77/7930	0.0779221	0.0579158	0.60065	0.583938	LOC105317182/LOC105317183/LOC105339593/LOC105339596/LOC105344995/LOC117689052	6
4912	GnRH signaling pathway	9/285	138/7930	0.0652174	0.0602894	0.60065	0.583938	LOC105319539/LOC105328004/LOC105331404/LOC105336635/LOC105338509/LOC105338795/LOC105342014/LOC105346771/LOC117680526	9
4120	Ubiquitin mediated proteolysis	14/285	247/7930	0.0566802	0.0612128	0.60065	0.583938	LOC105319620/LOC105321354/LOC105322436/LOC105322898/LOC105329261/LOC105330809/LOC105331401/LOC105331404/LOC105332216/LOC105332222/LOC105338774/LOC105339796/LOC117681708/LOC117692267	14
4211	Longevity regulating pathway	5/285	64/7930	0.078125	0.0792995	0.672974	0.654249	LOC105320169/LOC105323212/LOC105336635/LOC105342014/LOC105348544	5
3430	Mismatch repair	4/285	46/7930	0.0869565	0.0821596	0.677601	0.658747	LOC105319347/LOC105320057/LOC105327244/LOC117689163	4
5410	Hypertrophic cardiomyopathy	7/285	106/7930	0.0660377	0.0866194	0.677601	0.658747	LOC105331400/LOC105332751/LOC105333338/LOC105334284/LOC105338822/LOC117683862/LOC117683865	7

## Sheet: ZF vs. ZY
ID	Description	GeneRatio	BgRatio	Rich factor	pvalue	p.adjust	qvalue	geneID	Count
5223	Non-small cell lung cancer	8/256	66/7930	0.121212	0.00120057	0.355369	0.355369	LOC105325340/LOC105327718/LOC105335326/LOC105337192/LOC105338739/LOC105340434/LOC105340465/LOC105340466	8
4913	Ovarian steroidogenesis	8/256	95/7930	0.0842105	0.0114241	0.857352	0.857352	LOC105319481/LOC105319482/LOC105321517/LOC105327235/LOC105327296/LOC105337345/LOC105338891/LOC105348544	8
4927	Cortisol synthesis and secretion	6/256	62/7930	0.0967742	0.0144823	0.857352	0.857352	LOC105321517/LOC105323178/LOC105326811/LOC105337345/LOC105342253/LOC105347718	6
4145	Phagosome	17/256	318/7930	0.0534591	0.0281474	0.998303	0.998303	LOC105319000/LOC105319001/LOC105319004/LOC105319005/LOC105323285/LOC105329346/LOC105329842/LOC105331581/LOC105338583/LOC105345342/LOC105345343/LOC105346081/LOC105348294/LOC109618881/LOC117686948/LOC117687367/LOC117687379	17
5220	Chronic myeloid leukemia	6/256	73/7930	0.0821918	0.0299845	0.998303	0.998303	LOC105327718/LOC105331371/LOC105335326/LOC105340434/LOC105340465/LOC105340466	6
5212	Pancreatic cancer	7/256	95/7930	0.0736842	0.0335103	0.998303	0.998303	LOC105325340/LOC105327718/LOC105331371/LOC105340434/LOC105340465/LOC105340466/LOC105341297	7
4210	Apoptosis	18/256	357/7930	0.0504202	0.0400249	0.998303	0.998303	LOC105318258/LOC105319280/LOC105319588/LOC105322180/LOC105322728/LOC105323285/LOC105325340/LOC105327153/LOC105329346/LOC105340434/LOC105340465/LOC105340466/LOC105343122/LOC105345343/LOC105348828/LOC109618881/LOC117681574/LOC117687949	18
4110	Cell cycle	8/256	127/7930	0.0629921	0.052801	0.998303	0.998303	LOC105325419/LOC105327718/LOC105331371/LOC105337335/LOC105340434/LOC105340465/LOC105340466/LOC105340525	8
4211	Longevity regulating pathway	5/256	64/7930	0.078125	0.0550129	0.998303	0.998303	LOC105323178/LOC105326811/LOC105332808/LOC105340434/LOC105348544	5
4934	Cushing syndrome	9/256	153/7930	0.0588235	0.0592064	0.998303	0.998303	LOC105321517/LOC105322432/LOC105323178/LOC105326811/LOC105327718/LOC105337345/LOC105342253/LOC105343686/LOC105347718	9
4614	Renin-angiotensin system	3/256	29/7930	0.103448	0.0655732	0.998303	0.998303	LOC105318926/LOC105331333/LOC105334900	3
140	Steroid hormone biosynthesis	6/256	94/7930	0.0638298	0.0828922	0.998303	0.998303	LOC105321517/LOC105323293/LOC105338891/LOC105339932/LOC105344634/LOC117687816	6
4151	PI3K-Akt signaling pathway	18/256	395/7930	0.0455696	0.0874002	0.998303	0.998303	LOC105319741/LOC105321242/LOC105321840/LOC105322043/LOC105323178/LOC105325340/LOC105326811/LOC105326838/LOC105327718/LOC105328325/LOC105331815/LOC105334700/LOC105334940/LOC105337335/LOC105340434/LOC105341615/LOC105342009/LOC105348544	18
4664	Fc epsilon RI signaling pathway	4/256	54/7930	0.0740741	0.0958742	0.998303	0.998303	LOC105319481/LOC105319482/LOC105327235/LOC105327296	4
4391	Hippo signaling pathway - fly	7/256	122/7930	0.057377	0.0993054	0.998303	0.998303	LOC105317319/LOC105325414/LOC105326215/LOC105336833/LOC105337335/LOC105340434/LOC105345343	7
5218	Melanoma	4/256	55/7930	0.0727273	0.100915	0.998303	0.998303	LOC105327718/LOC105340434/LOC105340465/LOC105340466	4
5169	Epstein-Barr virus infection	11/256	221/7930	0.0497738	0.101751	0.998303	0.998303	LOC105318258/LOC105318859/LOC105319001/LOC105319004/LOC105319005/LOC105319588/LOC105323178/LOC105324883/LOC105337335/LOC105340434/LOC105348299	11
62	Fatty acid elongation	3/256	36/7930	0.0833333	0.109046	0.998303	0.998303	LOC105340064/LOC105344648/LOC105344649	3
4925	Aldosterone synthesis and secretion	8/256	151/7930	0.0529801	0.115089	0.998303	0.998303	LOC105321517/LOC105323178/LOC105326811/LOC105328196/LOC105334171/LOC105334172/LOC105334173/LOC105337345	8
564	Glycerophospholipid metabolism	6/256	104/7930	0.0576923	0.119398	0.998303	0.998303	LOC105318442/LOC105320311/LOC105320589/LOC105333048/LOC105336617/LOC105343100	6
220	Arginine biosynthesis	2/256	19/7930	0.105263	0.123982	0.998303	0.998303	LOC105322262/LOC105330192	2
710	Carbon fixation in photosynthetic organisms	2/256	19/7930	0.105263	0.123982	0.998303	0.998303	LOC105330192/LOC105337061	2
4640	Hematopoietic cell lineage	6/256	106/7930	0.0566038	0.127529	0.998303	0.998303	LOC105318859/LOC105319001/LOC105319004/LOC105319005/LOC105331333/LOC105348299	6
4115	p53 signaling pathway	8/256	156/7930	0.0512821	0.131626	0.998303	0.998303	LOC105325340/LOC105327718/LOC105332808/LOC105332879/LOC105340434/LOC105340465/LOC105340466/LOC117687949	8
3410	Base excision repair	4/256	61/7930	0.0655738	0.133593	0.998303	0.998303	LOC105319280/LOC105322728/LOC105343122/LOC105345782	4
5213	Endometrial cancer	4/256	61/7930	0.0655738	0.133593	0.998303	0.998303	LOC105325340/LOC105340434/LOC105340465/LOC105340466	4
4978	Mineral absorption	3/256	40/7930	0.075	0.137743	0.998303	0.998303	LOC105335722/LOC105340403/LOC105344269	3
4142	Lysosome	10/256	210/7930	0.047619	0.141499	0.998303	0.998303	LOC105323285/LOC105327085/LOC105327153/LOC105334457/LOC105335563/LOC105338683/LOC105339434/LOC105339838/LOC105340064/LOC105346598	10
5203	Viral carcinogenesis	13/256	290/7930	0.0448276	0.144521	0.998303	0.998303	LOC105323178/LOC105323286/LOC105325340/LOC105326811/LOC105327718/LOC105335326/LOC105337335/LOC105339644/LOC105340434/LOC105341297/LOC109621125/LOC117681418/LOC117687949	13
515	Mannose type O-glycan biosynthesis	3/256	41/7930	0.0731707	0.145285	0.998303	0.998303	LOC105325103/LOC105330629/LOC105346666	3
